# Supplementary material for: [1,2-Bis(diphenyl­phosphan­yl)ethane-κ2 P,P′]dichloridopalladium(II) dimethyl sulfoxide monosolvate
Source: Acta Crystallogr Sect E Struct Rep Online. 2012 Jun 30;68(Pt 7):m984–5. doi: 10.1107/S1600536812028310 (PMC3393233; doi:10.1107/S1600536812028310)
Supplement: Supplementary file 1 [file e-68-0m984-sup1.cif]

##############################################################################
#                                                                            #
# This CIF contains the data in a paper accepted for publication in          #
# Acta Crystallographica Section E. It conforms to the requirements of       #
# Notes for Authors for Acta Crystallographica Section E, and has been       #
# peer reviewed under the auspices of the IUCr Commission on Journals.       #
#                                                                            #
# Full details of the Crystallographic Information File format               #
# are given in the paper "The Crystallographic Information File (CIF):       #
# a New Standard Archive File for Crystallography" by S. R. Hall, F. H.      #
# Allen and I. D. Brown [Acta Cryst. (1991), A47, 655-685].                  #
#                                                                            #
# The current version of the core CIF dictionary is obtainable from          #
# ftp://ftp.iucr.org/pub/cif_core.dic.                                       #
#                                                                            #
# Software is freely available for graphical display of the structure(s)     #
# in this CIF. For information consult the CIF software page                 #
# http://www.iucr.org/resources/cif/software.                                #
#                                                                            #
# This file may be used for bona fide research purposes within the           #
# scientific community so long as proper attribution is given to the journal # 
# article from which it was obtained.                                        #
#                                                                            #
##############################################################################
data_global
_audit_creation_method     'form.cif (version 2.0)'
_journal_data_validation_number     ?
_journal_date_recd_electronic     2012-06-19
_journal_date_accepted     2012-06-22
_journal_name_full     'Acta Crystallographica, Section E'
_journal_year     2012
_journal_volume     68
_journal_issue      7
_journal_page_first     m984
_journal_page_last     m985
_journal_paper_category     QM
_journal_paper_doi     10.1107/S1600536812028310
_journal_coeditor_code     HB6864
_publ_contact_author_name     'Yousuf, S. '
_publ_contact_author_address
;
      H.E.J. Research Institute of Chemistry,
      International Cenetr for Chemical and Biological Sciences,
      University of Karachi,
      Karachi 75270, Pakistan
;
_publ_contact_author_email     'dr.sammer.yousuf@gmail.com'
_publ_contact_author_fax     '+92-21 34819018-9'
_publ_contact_author_phone     '+92-21 34824924'
_publ_section_title
;\
[1,2-Bis(diphenylphosphanyl)ethane-\k^2^<i>P</i>,<i>P</i>']\
dichloridopalladium(II) dimethyl sulfoxide monosolvate
;
loop_
    _publ_author_name
    _publ_author_footnote
    _publ_author_address
    'Ismail Warad' ?
;
Department of Chemistry, College of Science,
King Saud University,
PO Box 2455, Riyadh 11451, Saudi Arabia
;
    'Abdullah S. Aldwayyan' ?
;
Department of Physics and Astronomy,
College of Science,
King Saud University,
PO Box 2455, Riyadh 11451
Saudi Arabia
;
    'Fahad M. Al-Jekhedab' ?
;
Electronics, Communications and Photonics Program,
King Abdulaziz City for Science and Technology,
PO Box 6086, Riyadh 11442, Saudi Arabia
;
    'M. Iqbal Choudhary' ?
;
H.E.J. Research Institute of Chemistry,
International Center for Chemical and Biological Sciences,
University of Karachi,
Karachi 75270, Pakistan
Department of Chemistry, College of Science,
King Saud University,
PO Box 2455, Riyadh 11451, Saudi Arabia
;
    'Sammer Yousuf' ?
;
H.E.J. Research Institute of Chemistry,
International Center for Chemical and Biological Sciences,
University of Karachi,
Karachi 75270, Pakistan
;
data_I
_audit_creation_method     SHELXL-97
_chemical_name_systematic
;
[1,2-Bis(diphenylphosphanyl)ethane-
\k^2^<i>P</i>,<i>P</i>']dichloridopalladium(II)
dimethyl sulfoxide monosolvate
;
_chemical_name_common     ?
_chemical_formula_moiety     'C26 H24 Cl2 P2 Pd, C2 H6 O S'
_chemical_formula_sum     'C28 H30 Cl2 O P2 Pd S'
_chemical_formula_iupac     '[Pd Cl2 (C26 H24 P2)], C2 H6 O S'
_chemical_formula_weight     653.82
_chemical_melting_point     ?
_symmetry_cell_setting     triclinic
_symmetry_space_group_name_H-M     'P -1'
loop_
    _symmetry_equiv_pos_as_xyz
    'x, y, z'
    '-x, -y, -z'
_cell_length_a     8.4091(3)
_cell_length_b     11.4745(4)
_cell_length_c     16.8098(6)
_cell_angle_alpha     73.6740(10)
_cell_angle_beta     79.0660(10)
_cell_angle_gamma     68.6340(10)
_cell_volume     1442.67(9)
_cell_formula_units_Z     2
_cell_measurement_reflns_used     8463
_cell_measurement_theta_min     2.54
_cell_measurement_theta_max     28.30
_cell_measurement_temperature     293(2)
_exptl_crystal_description     Block
_exptl_crystal_colour     orange
_exptl_crystal_size_max     0.30
_exptl_crystal_size_mid     0.23
_exptl_crystal_size_min     0.11
_exptl_crystal_density_diffrn     1.505
_exptl_crystal_density_meas     ?
_exptl_crystal_density_method     'not measured'
_exptl_crystal_F_000     664
_exptl_absorpt_coefficient_mu     1.032
_exptl_absorpt_correction_type     multi-scan
_exptl_absorpt_process_details     '(SADABS; Bruker, 2000)'
_exptl_absorpt_correction_T_min     0.7472
_exptl_absorpt_correction_T_max     0.8950
_exptl_special_details
;
;
_diffrn_ambient_temperature     293(2)
_diffrn_radiation_type     MoK\a
_diffrn_radiation_wavelength     0.71073
_diffrn_radiation_source     'fine-focus sealed tube'
_diffrn_radiation_monochromator     graphite
_diffrn_measurement_device_type     'Bruker SMART APEX CCD'
_diffrn_measurement_method     '\w scan'
_diffrn_detector_area_resol_mean     ?
_diffrn_reflns_number     19016
_diffrn_reflns_av_R_equivalents     0.0217
_diffrn_reflns_av_sigmaI/netI     0.0236
_diffrn_reflns_theta_min     1.27
_diffrn_reflns_theta_max     27.50
_diffrn_reflns_theta_full     27.50
_diffrn_measured_fraction_theta_max     0.999
_diffrn_measured_fraction_theta_full     0.999
_diffrn_reflns_limit_h_min     -10
_diffrn_reflns_limit_h_max     10
_diffrn_reflns_limit_k_min     -14
_diffrn_reflns_limit_k_max     14
_diffrn_reflns_limit_l_min     -21
_diffrn_reflns_limit_l_max     21
_diffrn_standards_number     ?
_diffrn_standards_interval_count     ?
_diffrn_standards_interval_time     ?
_diffrn_standards_decay_%     ?
_refine_special_details
;
Refinement of <i>F</i>^2^ against ALL reflections. The weighted <i>R</i>-factor
<i>wR</i> and goodness of fit <i>S</i> are based on <i>F</i>^2^, conventional
<i>R</i>-factors <i>R</i> are based on <i>F</i>, with <i>F</i> set to zero for
negative <i>F</i>^2^. The threshold expression of <i>F</i>^2^ >
\s(<i>F</i>^2^) is used only for calculating <i>R</i>-factors(gt) <i>etc</i>.
and is not relevant to the choice of reflections for refinement.
<i>R</i>-factors based on <i>F</i>^2^ are statistically about twice as large
as those based on <i>F</i>, and <i>R</i>- factors based on ALL data will be
even larger.
;
_reflns_number_total     6610
_reflns_number_gt     5863
_reflns_threshold_expression     I>2\s(I)
_refine_ls_structure_factor_coef     Fsqd
_refine_ls_matrix_type     full
_refine_ls_R_factor_all     0.0315
_refine_ls_R_factor_gt     0.0267
_refine_ls_wR_factor_gt     0.0661
_refine_ls_wR_factor_ref     0.0691
_refine_ls_goodness_of_fit_ref     1.025
_refine_ls_restrained_S_all     1.025
_refine_ls_number_reflns     6610
_refine_ls_number_parameters     326
_refine_ls_number_restraints     3
_refine_ls_hydrogen_treatment     constr
_refine_ls_weighting_scheme     calc
_refine_ls_weighting_details
         'calc w=1/[\s^2^(Fo^2^)+(0.0363P)^2^+0.3766P] where P=(Fo^2^+2Fc^2^)/3'
_atom_sites_solution_hydrogens     geom
_atom_sites_solution_primary     direct
_atom_sites_solution_secondary     difmap
_refine_ls_shift/su_max     0.003
_refine_ls_shift/su_mean     0.000
_refine_diff_density_max     0.499
_refine_diff_density_min     -0.318
_refine_ls_extinction_method     none
_refine_ls_extinction_coef     ?
loop_
    _atom_type_symbol
    _atom_type_description
    _atom_type_scat_dispersion_real
    _atom_type_scat_dispersion_imag
    _atom_type_scat_source
    'C' 'C' 0.0033 0.0016
                         'International Tables Vol C Tables 4.2.6.8 and 6.1.1.4'
    'H' 'H' 0.0000 0.0000
                         'International Tables Vol C Tables 4.2.6.8 and 6.1.1.4'
    'O' 'O' 0.0106 0.0060
                         'International Tables Vol C Tables 4.2.6.8 and 6.1.1.4'
    'P' 'P' 0.1023 0.0942
                         'International Tables Vol C Tables 4.2.6.8 and 6.1.1.4'
    'S' 'S' 0.1246 0.1234
                         'International Tables Vol C Tables 4.2.6.8 and 6.1.1.4'
    'Cl' 'Cl' 0.1484 0.1585
                         'International Tables Vol C Tables 4.2.6.8 and 6.1.1.4'
    'Pd' 'Pd' -0.9988 1.0072
                         'International Tables Vol C Tables 4.2.6.8 and 6.1.1.4'
_computing_data_collection     'SMART (Bruker, 2000)'
_computing_cell_refinement     'SAINT (Bruker, 2000)'
_computing_data_reduction     'SAINT (Bruker, 2000)'
_computing_structure_solution     'SHELXS97 (Sheldrick, 2008)'
_computing_structure_refinement     'SHELXL97 (Sheldrick, 2008)'
_computing_molecular_graphics     'SHELXTL (Sheldrick, 2008)'
_computing_publication_material
;
SHELXTL (Sheldrick, 2008), PARST (Nardelli, 1995) and PLATON
(Spek, 2009)
;
loop_
    _atom_site_type_symbol
    _atom_site_label
    _atom_site_fract_x
    _atom_site_fract_y
    _atom_site_fract_z
    _atom_site_U_iso_or_equiv
    _atom_site_adp_type
    _atom_site_calc_flag
    _atom_site_refinement_flags
    _atom_site_occupancy
    _atom_site_symmetry_multiplicity
    _atom_site_disorder_assembly
    _atom_site_disorder_group
    Pd Pd1 0.505146(17) 0.668916(13) 0.771823(8) 0.02941(5) Uani d . 1 1 . .
    Cl Cl1 0.25945(8) 0.81046(6) 0.82912(5) 0.06129(17) Uani d . 1 1 . .
    Cl Cl2 0.34922(7) 0.55828(5) 0.73749(4) 0.04605(13) Uani d . 1 1 . .
    P P1 0.74985(6) 0.53495(5) 0.72429(3) 0.03260(11) Uani d . 1 1 . .
    P P2 0.67020(6) 0.76776(5) 0.79571(3) 0.03221(11) Uani d . 1 1 . .
    C C1 0.7524(3) 0.5243(2) 0.61872(13) 0.0396(5) Uani d . 1 1 . .
    C C2 0.7793(3) 0.6212(3) 0.55295(15) 0.0558(6) Uani d . 1 1 . .
    H H2 0.8028 0.6887 0.5630 0.067 Uiso calc R 1 1 . .
    C C3 0.7714(4) 0.6179(3) 0.47218(17) 0.0725(8) Uani d . 1 1 . .
    H H3 0.7894 0.6834 0.4281 0.087 Uiso calc R 1 1 . .
    C C4 0.7375(3) 0.5199(4) 0.45682(18) 0.0749(9) Uani d . 1 1 . .
    H H4 0.7309 0.5189 0.4024 0.090 Uiso calc R 1 1 . .
    C C5 0.7133(4) 0.4230(3) 0.5210(2) 0.0759(9) Uani d . 1 1 . .
    H H5 0.6921 0.3552 0.5099 0.091 Uiso calc R 1 1 . .
    C C6 0.7196(3) 0.4237(3) 0.60288(17) 0.0587(6) Uani d . 1 1 . .
    H H6 0.7020 0.3575 0.6465 0.070 Uiso calc R 1 1 . .
    C C7 0.8124(3) 0.37111(19) 0.78653(14) 0.0411(5) Uani d . 1 1 . .
    C C8 0.9678(4) 0.2825(2) 0.76568(18) 0.0645(7) Uani d . 1 1 . .
    H H8 1.0381 0.3068 0.7189 0.077 Uiso calc R 1 1 . .
    C C9 1.0188(4) 0.1582(3) 0.8140(2) 0.0783(9) Uani d . 1 1 . .
    H H9 1.1229 0.0991 0.7995 0.094 Uiso calc R 1 1 . .
    C C10 0.9171(5) 0.1225(3) 0.8827(2) 0.0771(9) Uani d . 1 1 . .
    H H10 0.9504 0.0383 0.9143 0.093 Uiso calc R 1 1 . .
    C C11 0.7664(4) 0.2098(3) 0.9054(2) 0.0791(9) Uani d . 1 1 . .
    H H11 0.6995 0.1858 0.9537 0.095 Uiso calc R 1 1 . .
    C C12 0.7125(3) 0.3341(2) 0.85681(17) 0.0583(6) Uani d . 1 1 . .
    H H12 0.6083 0.3925 0.8719 0.070 Uiso calc R 1 1 . .
    C C13 0.7402(3) 0.7045(2) 0.89926(12) 0.0377(4) Uani d . 1 1 . .
    C C14 0.8598(3) 0.7441(3) 0.92091(17) 0.0590(6) Uani d . 1 1 . .
    H H14 0.9046 0.8027 0.8821 0.071 Uiso calc R 1 1 . .
    C C15 0.9125(4) 0.6965(4) 1.0000(2) 0.0791(10) Uani d . 1 1 . .
    H H15 0.9929 0.7230 1.0147 0.095 Uiso calc R 1 1 . .
    C C16 0.8465(4) 0.6107(3) 1.05672(18) 0.0801(10) Uani d . 1 1 . .
    H H16 0.8803 0.5805 1.1104 0.096 Uiso calc R 1 1 . .
    C C17 0.7318(4) 0.5686(3) 1.03572(16) 0.0731(9) Uani d . 1 1 . .
    H H17 0.6912 0.5073 1.0743 0.088 Uiso calc R 1 1 . .
    C C18 0.6754(3) 0.6170(2) 0.95701(14) 0.0533(6) Uani d . 1 1 . .
    H H18 0.5942 0.5905 0.9432 0.064 Uiso calc R 1 1 . .
    C C19 0.5851(3) 0.9401(2) 0.78165(15) 0.0441(5) Uani d . 1 1 . .
    C C20 0.5855(4) 1.0192(2) 0.70303(19) 0.0670(7) Uani d . 1 1 . .
    H H20 0.6291 0.9842 0.6566 0.080 Uiso calc R 1 1 . .
    C C21 0.5198(5) 1.1521(3) 0.6938(3) 0.0915(11) Uani d . 1 1 . .
    H H21 0.5215 1.2056 0.6408 0.110 Uiso calc R 1 1 . .
    C C22 0.4539(5) 1.2048(3) 0.7599(3) 0.0980(13) Uani d . 1 1 . .
    H H22 0.4109 1.2938 0.7524 0.118 Uiso calc R 1 1 . .
    C C23 0.4503(5) 1.1276(3) 0.8380(3) 0.0906(11) Uani d . 1 1 . .
    H H23 0.4042 1.1641 0.8836 0.109 Uiso calc R 1 1 . .
    C C24 0.5150(4) 0.9944(3) 0.8497(2) 0.0661(7) Uani d . 1 1 . .
    H H24 0.5113 0.9420 0.9030 0.079 Uiso calc R 1 1 . .
    C C25 0.9282(3) 0.5915(2) 0.72475(14) 0.0420(5) Uani d . 1 1 . .
    H H25A 0.9877 0.5425 0.7739 0.050 Uiso calc R 1 1 . .
    H H25B 1.0091 0.5765 0.6762 0.050 Uiso calc R 1 1 . .
    C C26 0.8655(3) 0.7338(2) 0.72412(13) 0.0398(5) Uani d . 1 1 . .
    H H26A 0.8417 0.7850 0.6683 0.048 Uiso calc R 1 1 . .
    H H26B 0.9529 0.7552 0.7416 0.048 Uiso calc R 1 1 . .
    O O1 0.8108(4) 0.9128(2) 0.52539(14) 0.1089(9) Uani d D 1 1 . .
    S S1 0.76772(16) 0.97151(11) 0.43853(6) 0.0890(3) Uani d P 0.8976(18) 1 A 1
    C C27 0.9635(7) 0.9661(6) 0.3762(3) 0.1181(18) Uani d P 0.8976(18) 1 A 1
    H H27A 1.0259 0.8793 0.3716 0.177 Uiso calc PR 0.8976(18) 1 A 1
    H H27B 1.0304 0.9957 0.4015 0.177 Uiso calc PR 0.8976(18) 1 A 1
    H H27C 0.9405 1.0204 0.3218 0.177 Uiso calc PR 0.8976(18) 1 A 1
    C C28 0.6941(10) 1.1385(4) 0.4309(3) 0.173(3) Uani d P 0.8976(18) 1 A 1
    H H28A 0.5839 1.1627 0.4621 0.259 Uiso calc PR 0.8976(18) 1 A 1
    H H28B 0.6844 1.1833 0.3735 0.259 Uiso calc PR 0.8976(18) 1 A 1
    H H28C 0.7739 1.1605 0.4529 0.259 Uiso calc PR 0.8976(18) 1 A 1
    S S1' 0.8125(14) 1.0323(6) 0.4620(5) 0.0890(3) Uani d PD 0.1024(18) 1 A 2
    C C27' 0.880(7) 0.957(6) 0.378(3) 0.1181(18) Uani d PD 0.1024(18) 1 A 2
    H H27D 1.0007 0.9093 0.3777 0.177 Uiso calc PR 0.1024(18) 1 A 2
    H H27E 0.8594 1.0212 0.3264 0.177 Uiso calc PR 0.1024(18) 1 A 2
    H H27F 0.8176 0.8996 0.3830 0.177 Uiso calc PR 0.1024(18) 1 A 2
    C C28' 0.622(4) 1.075(5) 0.416(3) 0.173(3) Uani d PD 0.1024(18) 1 A 2
    H H28D 0.5292 1.1302 0.4454 0.259 Uiso calc PR 0.1024(18) 1 A 2
    H H28E 0.5966 0.9987 0.4188 0.259 Uiso calc PR 0.1024(18) 1 A 2
    H H28F 0.6355 1.1193 0.3589 0.259 Uiso calc PR 0.1024(18) 1 A 2
loop_
    _atom_site_aniso_label
    _atom_site_aniso_U_11
    _atom_site_aniso_U_22
    _atom_site_aniso_U_33
    _atom_site_aniso_U_12
    _atom_site_aniso_U_13
    _atom_site_aniso_U_23
    Pd1 0.02598(8) 0.02756(8) 0.03349(9) -0.00798(6) -0.00470(5) -0.00518(6)
    Cl1 0.0388(3) 0.0489(3) 0.0917(5) -0.0079(2) 0.0116(3) -0.0302(3)
    Cl2 0.0400(3) 0.0497(3) 0.0574(3) -0.0209(2) -0.0106(2) -0.0140(2)
    P1 0.0292(2) 0.0319(2) 0.0360(3) -0.0073(2) -0.00501(19) -0.0095(2)
    P2 0.0341(3) 0.0296(2) 0.0341(3) -0.0124(2) -0.0048(2) -0.0057(2)
    C1 0.0316(10) 0.0470(12) 0.0391(11) -0.0070(9) -0.0028(8) -0.0168(9)
    C2 0.0657(16) 0.0572(15) 0.0435(13) -0.0190(12) -0.0054(11) -0.0119(11)
    C3 0.076(2) 0.094(2) 0.0397(14) -0.0225(17) -0.0052(13) -0.0122(14)
    C4 0.0483(15) 0.125(3) 0.0518(16) -0.0118(16) -0.0026(12) -0.0455(18)
    C5 0.0706(19) 0.100(2) 0.081(2) -0.0303(18) -0.0044(16) -0.056(2)
    C6 0.0609(16) 0.0675(17) 0.0606(15) -0.0280(13) -0.0019(12) -0.0280(13)
    C7 0.0420(11) 0.0322(10) 0.0478(12) -0.0070(9) -0.0131(9) -0.0085(9)
    C8 0.0594(16) 0.0461(14) 0.0703(17) 0.0026(12) -0.0053(13) -0.0137(13)
    C9 0.078(2) 0.0410(15) 0.101(2) 0.0086(14) -0.0300(18) -0.0182(15)
    C10 0.094(2) 0.0361(13) 0.100(2) -0.0154(15) -0.052(2) 0.0062(15)
    C11 0.084(2) 0.0604(18) 0.081(2) -0.0317(17) -0.0205(17) 0.0196(16)
    C12 0.0531(15) 0.0455(13) 0.0656(16) -0.0131(11) -0.0091(12) 0.0014(12)
    C13 0.0366(11) 0.0408(11) 0.0351(10) -0.0087(9) -0.0056(8) -0.0117(8)
    C14 0.0565(15) 0.0703(17) 0.0601(15) -0.0226(13) -0.0163(12) -0.0210(13)
    C15 0.0661(19) 0.104(3) 0.076(2) -0.0095(18) -0.0327(16) -0.043(2)
    C16 0.071(2) 0.102(3) 0.0429(15) 0.0130(18) -0.0222(14) -0.0224(16)
    C17 0.0649(18) 0.086(2) 0.0373(13) -0.0029(15) -0.0014(12) 0.0021(13)
    C18 0.0480(13) 0.0631(15) 0.0407(12) -0.0158(12) -0.0032(10) -0.0036(11)
    C19 0.0403(11) 0.0307(10) 0.0646(14) -0.0139(9) -0.0121(10) -0.0085(10)
    C20 0.0733(18) 0.0414(13) 0.0762(19) -0.0169(13) -0.0125(15) 0.0028(13)
    C21 0.089(2) 0.0416(16) 0.124(3) -0.0207(16) -0.023(2) 0.0172(18)
    C22 0.075(2) 0.0347(15) 0.183(4) -0.0124(15) -0.031(3) -0.019(2)
    C23 0.084(2) 0.0547(18) 0.140(3) -0.0040(16) -0.019(2) -0.054(2)
    C24 0.0710(18) 0.0453(14) 0.0830(19) -0.0094(13) -0.0119(15) -0.0267(14)
    C25 0.0282(10) 0.0505(12) 0.0492(12) -0.0116(9) -0.0042(9) -0.0158(10)
    C26 0.0379(11) 0.0453(12) 0.0392(11) -0.0205(9) -0.0014(8) -0.0070(9)
    O1 0.171(3) 0.0846(16) 0.0628(14) -0.0520(18) -0.0197(15) 0.0146(12)
    S1 0.1244(9) 0.0899(7) 0.0686(6) -0.0583(7) -0.0235(6) -0.0026(5)
    C27 0.119(4) 0.164(5) 0.083(3) -0.062(4) 0.002(3) -0.033(3)
    C28 0.277(8) 0.071(3) 0.097(4) 0.021(4) -0.036(4) 0.000(3)
    S1' 0.1244(9) 0.0899(7) 0.0686(6) -0.0583(7) -0.0235(6) -0.0026(5)
    C27' 0.119(4) 0.164(5) 0.083(3) -0.062(4) 0.002(3) -0.033(3)
    C28' 0.277(8) 0.071(3) 0.097(4) 0.021(4) -0.036(4) 0.000(3)
_geom_special_details
;
All e.s.d.'s (except the e.s.d. in the dihedral angle between two l.s. planes)
are estimated using the full covariance matrix. The cell e.s.d.'s are taken
into account individually in the estimation of e.s.d.'s in distances, angles
and torsion angles; correlations between e.s.d.'s in cell parameters are only
used when they are defined by crystal symmetry. An approximate (isotropic)
treatment of cell e.s.d.'s is used for estimating e.s.d.'s involving l.s.
planes.
;
loop_
    _geom_bond_atom_site_label_1
    _geom_bond_atom_site_label_2
    _geom_bond_site_symmetry_2
    _geom_bond_distance
    _geom_bond_publ_flag
    Pd1 P2 . 2.2336(5) y
    Pd1 P1 . 2.2355(5) y
    Pd1 Cl1 . 2.3481(6) y
    Pd1 Cl2 . 2.3613(5) y
    P1 C1 . 1.808(2) ?
    P1 C7 . 1.813(2) ?
    P1 C25 . 1.840(2) ?
    P2 C19 . 1.802(2) ?
    P2 C13 . 1.808(2) ?
    P2 C26 . 1.829(2) ?
    C1 C2 . 1.381(3) ?
    C1 C6 . 1.382(3) ?
    C2 C3 . 1.384(4) ?
    C2 H2 . 0.9300 ?
    C3 C4 . 1.355(5) ?
    C3 H3 . 0.9300 ?
    C4 C5 . 1.360(5) ?
    C4 H4 . 0.9300 ?
    C5 C6 . 1.390(4) ?
    C5 H5 . 0.9300 ?
    C6 H6 . 0.9300 ?
    C7 C12 . 1.373(3) ?
    C7 C8 . 1.386(3) ?
    C8 C9 . 1.383(4) ?
    C8 H8 . 0.9300 ?
    C9 C10 . 1.359(5) ?
    C9 H9 . 0.9300 ?
    C10 C11 . 1.365(5) ?
    C10 H10 . 0.9300 ?
    C11 C12 . 1.386(4) ?
    C11 H11 . 0.9300 ?
    C12 H12 . 0.9300 ?
    C13 C18 . 1.377(3) ?
    C13 C14 . 1.384(3) ?
    C14 C15 . 1.380(4) ?
    C14 H14 . 0.9300 ?
    C15 C16 . 1.362(5) ?
    C15 H15 . 0.9300 ?
    C16 C17 . 1.362(5) ?
    C16 H16 . 0.9300 ?
    C17 C18 . 1.384(3) ?
    C17 H17 . 0.9300 ?
    C18 H18 . 0.9300 ?
    C19 C20 . 1.377(3) ?
    C19 C24 . 1.387(4) ?
    C20 C21 . 1.394(4) ?
    C20 H20 . 0.9300 ?
    C21 C22 . 1.344(5) ?
    C21 H21 . 0.9300 ?
    C22 C23 . 1.364(5) ?
    C22 H22 . 0.9300 ?
    C23 C24 . 1.391(4) ?
    C23 H23 . 0.9300 ?
    C24 H24 . 0.9300 ?
    C25 C26 . 1.520(3) ?
    C25 H25A . 0.9700 ?
    C25 H25B . 0.9700 ?
    C26 H26A . 0.9700 ?
    C26 H26B . 0.9700 ?
    O1 S1 . 1.479(2) ?
    O1 S1' . 1.484(2) ?
    S1 C28 . 1.760(5) ?
    S1 C27 . 1.766(5) ?
    C27 H27A . 0.9600 ?
    C27 H27B . 0.9600 ?
    C27 H27C . 0.9600 ?
    C28 H28A . 0.9600 ?
    C28 H28B . 0.9600 ?
    C28 H28C . 0.9600 ?
    S1' C28' . 1.759(5) ?
    S1' C27' . 1.762(5) ?
    C27' H27D . 0.9600 ?
    C27' H27E . 0.9600 ?
    C27' H27F . 0.9600 ?
    C28' H28D . 0.9600 ?
    C28' H28E . 0.9600 ?
    C28' H28F . 0.9600 ?
loop_
    _geom_angle_atom_site_label_1
    _geom_angle_atom_site_label_2
    _geom_angle_atom_site_label_3
    _geom_angle_site_symmetry_1
    _geom_angle_site_symmetry_3
    _geom_angle
    _geom_angle_publ_flag
    P2 Pd1 P1 . . 85.603(19) ?
    P2 Pd1 Cl1 . . 90.93(2) ?
    P1 Pd1 Cl1 . . 175.75(2) ?
    P2 Pd1 Cl2 . . 175.049(19) ?
    P1 Pd1 Cl2 . . 89.95(2) ?
    Cl1 Pd1 Cl2 . . 93.61(2) ?
    C1 P1 C7 . . 106.37(10) ?
    C1 P1 C25 . . 106.61(10) ?
    C7 P1 C25 . . 104.57(10) ?
    C1 P1 Pd1 . . 114.01(7) ?
    C7 P1 Pd1 . . 115.28(8) ?
    C25 P1 Pd1 . . 109.25(7) ?
    C19 P2 C13 . . 106.06(10) ?
    C19 P2 C26 . . 106.39(10) ?
    C13 P2 C26 . . 105.79(10) ?
    C19 P2 Pd1 . . 118.01(7) ?
    C13 P2 Pd1 . . 112.48(7) ?
    C26 P2 Pd1 . . 107.32(7) ?
    C2 C1 C6 . . 119.4(2) ?
    C2 C1 P1 . . 119.55(17) ?
    C6 C1 P1 . . 121.01(18) ?
    C1 C2 C3 . . 120.1(3) ?
    C1 C2 H2 . . 120.0 ?
    C3 C2 H2 . . 120.0 ?
    C4 C3 C2 . . 120.5(3) ?
    C4 C3 H3 . . 119.7 ?
    C2 C3 H3 . . 119.7 ?
    C3 C4 C5 . . 120.0(3) ?
    C3 C4 H4 . . 120.0 ?
    C5 C4 H4 . . 120.0 ?
    C4 C5 C6 . . 120.9(3) ?
    C4 C5 H5 . . 119.5 ?
    C6 C5 H5 . . 119.5 ?
    C1 C6 C5 . . 119.2(3) ?
    C1 C6 H6 . . 120.4 ?
    C5 C6 H6 . . 120.4 ?
    C12 C7 C8 . . 118.8(2) ?
    C12 C7 P1 . . 121.18(17) ?
    C8 C7 P1 . . 119.89(19) ?
    C9 C8 C7 . . 120.3(3) ?
    C9 C8 H8 . . 119.8 ?
    C7 C8 H8 . . 119.8 ?
    C10 C9 C8 . . 120.1(3) ?
    C10 C9 H9 . . 120.0 ?
    C8 C9 H9 . . 120.0 ?
    C9 C10 C11 . . 120.2(3) ?
    C9 C10 H10 . . 119.9 ?
    C11 C10 H10 . . 119.9 ?
    C10 C11 C12 . . 120.3(3) ?
    C10 C11 H11 . . 119.9 ?
    C12 C11 H11 . . 119.9 ?
    C7 C12 C11 . . 120.2(3) ?
    C7 C12 H12 . . 119.9 ?
    C11 C12 H12 . . 119.9 ?
    C18 C13 C14 . . 119.5(2) ?
    C18 C13 P2 . . 120.55(17) ?
    C14 C13 P2 . . 119.91(18) ?
    C15 C14 C13 . . 120.0(3) ?
    C15 C14 H14 . . 120.0 ?
    C13 C14 H14 . . 120.0 ?
    C16 C15 C14 . . 119.8(3) ?
    C16 C15 H15 . . 120.1 ?
    C14 C15 H15 . . 120.1 ?
    C17 C16 C15 . . 120.8(3) ?
    C17 C16 H16 . . 119.6 ?
    C15 C16 H16 . . 119.6 ?
    C16 C17 C18 . . 120.0(3) ?
    C16 C17 H17 . . 120.0 ?
    C18 C17 H17 . . 120.0 ?
    C13 C18 C17 . . 119.7(3) ?
    C13 C18 H18 . . 120.1 ?
    C17 C18 H18 . . 120.1 ?
    C20 C19 C24 . . 119.3(2) ?
    C20 C19 P2 . . 120.4(2) ?
    C24 C19 P2 . . 120.34(19) ?
    C19 C20 C21 . . 119.3(3) ?
    C19 C20 H20 . . 120.4 ?
    C21 C20 H20 . . 120.4 ?
    C22 C21 C20 . . 121.4(3) ?
    C22 C21 H21 . . 119.3 ?
    C20 C21 H21 . . 119.3 ?
    C21 C22 C23 . . 119.9(3) ?
    C21 C22 H22 . . 120.1 ?
    C23 C22 H22 . . 120.1 ?
    C22 C23 C24 . . 120.4(3) ?
    C22 C23 H23 . . 119.8 ?
    C24 C23 H23 . . 119.8 ?
    C19 C24 C23 . . 119.7(3) ?
    C19 C24 H24 . . 120.1 ?
    C23 C24 H24 . . 120.1 ?
    C26 C25 P1 . . 111.70(14) ?
    C26 C25 H25A . . 109.3 ?
    P1 C25 H25A . . 109.3 ?
    C26 C25 H25B . . 109.3 ?
    P1 C25 H25B . . 109.3 ?
    H25A C25 H25B . . 107.9 ?
    C25 C26 P2 . . 108.28(14) ?
    C25 C26 H26A . . 110.0 ?
    P2 C26 H26A . . 110.0 ?
    C25 C26 H26B . . 110.0 ?
    P2 C26 H26B . . 110.0 ?
    H26A C26 H26B . . 108.4 ?
    S1 O1 S1' . . 43.2(4) ?
    O1 S1 C28 . . 104.8(2) ?
    O1 S1 C27 . . 106.6(2) ?
    C28 S1 C27 . . 95.9(3) ?
    S1 C27 H27A . . 109.5 ?
    S1 C27 H27B . . 109.5 ?
    H27A C27 H27B . . 109.5 ?
    S1 C27 H27C . . 109.5 ?
    H27A C27 H27C . . 109.5 ?
    H27B C27 H27C . . 109.5 ?
    S1 C28 H28A . . 109.5 ?
    S1 C28 H28B . . 109.5 ?
    H28A C28 H28B . . 109.5 ?
    S1 C28 H28C . . 109.5 ?
    H28A C28 H28C . . 109.5 ?
    H28B C28 H28C . . 109.5 ?
    O1 S1' C28' . . 102.2(18) ?
    O1 S1' C27' . . 95(2) ?
    C28' S1' C27' . . 77(3) ?
    S1' C27' H27D . . 109.5 ?
    S1' C27' H27E . . 109.5 ?
    H27D C27' H27E . . 109.5 ?
    S1' C27' H27F . . 109.5 ?
    H27D C27' H27F . . 109.5 ?
    H27E C27' H27F . . 109.5 ?
    S1' C28' H28D . . 109.5 ?
    S1' C28' H28E . . 109.5 ?
    H28D C28' H28E . . 109.5 ?
    S1' C28' H28F . . 109.5 ?
    H28D C28' H28F . . 109.5 ?
    H28E C28' H28F . . 109.5 ?
loop_
    _geom_torsion_atom_site_label_1
    _geom_torsion_atom_site_label_2
    _geom_torsion_atom_site_label_3
    _geom_torsion_atom_site_label_4
    _geom_torsion_site_symmetry_1
    _geom_torsion_site_symmetry_2
    _geom_torsion_site_symmetry_3
    _geom_torsion_site_symmetry_4
    _geom_torsion
    _geom_torsion_publ_flag
    P2 Pd1 P1 C1 . . . . -123.79(8) ?
    Cl1 Pd1 P1 C1 . . . . -159.1(3) ?
    Cl2 Pd1 P1 C1 . . . . 54.04(8) ?
    P2 Pd1 P1 C7 . . . . 112.73(8) ?
    Cl1 Pd1 P1 C7 . . . . 77.5(3) ?
    Cl2 Pd1 P1 C7 . . . . -69.44(8) ?
    P2 Pd1 P1 C25 . . . . -4.64(8) ?
    Cl1 Pd1 P1 C25 . . . . -39.9(3) ?
    Cl2 Pd1 P1 C25 . . . . 173.19(8) ?
    P1 Pd1 P2 C19 . . . . 145.15(9) ?
    Cl1 Pd1 P2 C19 . . . . -37.30(9) ?
    Cl2 Pd1 P2 C19 . . . . 119.1(2) ?
    P1 Pd1 P2 C13 . . . . -90.85(7) ?
    Cl1 Pd1 P2 C13 . . . . 86.70(7) ?
    Cl2 Pd1 P2 C13 . . . . -116.9(2) ?
    P1 Pd1 P2 C26 . . . . 25.10(8) ?
    Cl1 Pd1 P2 C26 . . . . -157.35(8) ?
    Cl2 Pd1 P2 C26 . . . . -0.9(2) ?
    C7 P1 C1 C2 . . . . -153.83(19) ?
    C25 P1 C1 C2 . . . . -42.6(2) ?
    Pd1 P1 C1 C2 . . . . 77.99(19) ?
    C7 P1 C1 C6 . . . . 29.3(2) ?
    C25 P1 C1 C6 . . . . 140.52(19) ?
    Pd1 P1 C1 C6 . . . . -98.85(19) ?
    C6 C1 C2 C3 . . . . 0.8(4) ?
    P1 C1 C2 C3 . . . . -176.1(2) ?
    C1 C2 C3 C4 . . . . -0.1(4) ?
    C2 C3 C4 C5 . . . . -0.8(5) ?
    C3 C4 C5 C6 . . . . 1.2(5) ?
    C2 C1 C6 C5 . . . . -0.4(4) ?
    P1 C1 C6 C5 . . . . 176.4(2) ?
    C4 C5 C6 C1 . . . . -0.5(4) ?
    C1 P1 C7 C12 . . . . -126.3(2) ?
    C25 P1 C7 C12 . . . . 121.1(2) ?
    Pd1 P1 C7 C12 . . . . 1.1(2) ?
    C1 P1 C7 C8 . . . . 56.9(2) ?
    C25 P1 C7 C8 . . . . -55.7(2) ?
    Pd1 P1 C7 C8 . . . . -175.66(18) ?
    C12 C7 C8 C9 . . . . 1.4(4) ?
    P1 C7 C8 C9 . . . . 178.3(2) ?
    C7 C8 C9 C10 . . . . -0.4(5) ?
    C8 C9 C10 C11 . . . . -1.7(5) ?
    C9 C10 C11 C12 . . . . 2.6(5) ?
    C8 C7 C12 C11 . . . . -0.5(4) ?
    P1 C7 C12 C11 . . . . -177.2(2) ?
    C10 C11 C12 C7 . . . . -1.6(5) ?
    C19 P2 C13 C18 . . . . 122.64(19) ?
    C26 P2 C13 C18 . . . . -124.61(19) ?
    Pd1 P2 C13 C18 . . . . -7.8(2) ?
    C19 P2 C13 C14 . . . . -57.4(2) ?
    C26 P2 C13 C14 . . . . 55.4(2) ?
    Pd1 P2 C13 C14 . . . . 172.25(17) ?
    C18 C13 C14 C15 . . . . -0.4(4) ?
    P2 C13 C14 C15 . . . . 179.6(2) ?
    C13 C14 C15 C16 . . . . 0.0(4) ?
    C14 C15 C16 C17 . . . . 1.6(5) ?
    C15 C16 C17 C18 . . . . -2.6(5) ?
    C14 C13 C18 C17 . . . . -0.6(4) ?
    P2 C13 C18 C17 . . . . 179.4(2) ?
    C16 C17 C18 C13 . . . . 2.2(4) ?
    C13 P2 C19 C20 . . . . 153.5(2) ?
    C26 P2 C19 C20 . . . . 41.2(2) ?
    Pd1 P2 C19 C20 . . . . -79.3(2) ?
    C13 P2 C19 C24 . . . . -28.0(2) ?
    C26 P2 C19 C24 . . . . -140.3(2) ?
    Pd1 P2 C19 C24 . . . . 99.2(2) ?
    C24 C19 C20 C21 . . . . 1.8(4) ?
    P2 C19 C20 C21 . . . . -179.7(2) ?
    C19 C20 C21 C22 . . . . -0.9(5) ?
    C20 C21 C22 C23 . . . . -0.1(6) ?
    C21 C22 C23 C24 . . . . 0.3(6) ?
    C20 C19 C24 C23 . . . . -1.7(4) ?
    P2 C19 C24 C23 . . . . 179.8(2) ?
    C22 C23 C24 C19 . . . . 0.6(5) ?
    C1 P1 C25 C26 . . . . 101.86(16) ?
    C7 P1 C25 C26 . . . . -145.72(15) ?
    Pd1 P1 C25 C26 . . . . -21.79(17) ?
    P1 C25 C26 P2 . . . . 42.01(18) ?
    C19 P2 C26 C25 . . . . -172.09(14) ?
    C13 P2 C26 C25 . . . . 75.39(16) ?
    Pd1 P2 C26 C25 . . . . -44.90(15) ?
    S1' O1 S1 C28 . . . . -31.7(7) ?
    S1' O1 S1 C27 . . . . 69.2(7) ?
    S1 O1 S1' C28' . . . . 40.1(19) ?
    S1 O1 S1' C27' . . . . -37.4(18) ?
loop_
    _geom_hbond_atom_site_label_D
    _geom_hbond_atom_site_label_H
    _geom_hbond_atom_site_label_A
    _geom_hbond_site_symmetry_A
    _geom_hbond_distance_DH
    _geom_hbond_distance_HA
    _geom_hbond_distance_DA
    _geom_hbond_angle_DHA
    _geom_hbond_publ_flag
    C2 H2 O1 . 0.93 2.49 3.348(4) 153 yes
    C20 H20 O1 . 0.93 2.59 3.495(4) 165 yes
    C26 H26A O1 . 0.97 2.44 3.410(3) 174 yes
_iucr_refine_instructions_details
;
TITL  P-1
CELL  0.71073 8.4091 11.4745 16.8098 73.674 79.066 68.634
ZERR  2       0.0003  0.0004  0.0006  0.001  0.001  0.001
LATT  1
SFAC  C H O P S Cl Pd
UNIT  56 60 2 4 2 4 2
ACTA
OMIT -3 55
L.S.  20
BOND  $H
CONF
DFIX  1.48  0.002  O1  S1'
DFIX  1.76  0.005  S1' C27'  S1'  C28'
FMAP  2 1 60
SIZE  0.3 0.23 0.11
PLAN -10
WGHT    0.036300    0.376600
FVAR       0.48373   0.89759
PD1   7    0.505146    0.668916    0.771823    11.00000    0.02598    0.02756 =
         0.03349   -0.00518   -0.00470   -0.00798
CL1   6    0.259447    0.810455    0.829116    11.00000    0.03878    0.04893 =
         0.09174   -0.03018    0.01161   -0.00787
CL2   6    0.349218    0.558284    0.737490    11.00000    0.03996    0.04965 =
         0.05737   -0.01404   -0.01059   -0.02087
P1    4    0.749851    0.534952    0.724289    11.00000    0.02924    0.03194 =
         0.03602   -0.00951   -0.00501   -0.00727
P2    4    0.670203    0.767765    0.795712    11.00000    0.03411    0.02956 =
         0.03411   -0.00568   -0.00482   -0.01240
C1    1    0.752410    0.524263    0.618722    11.00000    0.03157    0.04697 =
         0.03911   -0.01684   -0.00279   -0.00700
C2    1    0.779336    0.621163    0.552949    11.00000    0.06574    0.05722 =
         0.04355   -0.01194   -0.00541   -0.01900
AFIX  43
H2    2    0.802843    0.688674    0.562955    11.00000   -1.20000
AFIX   0
C3    1    0.771366    0.617881    0.472180    11.00000    0.07640    0.09413 =
         0.03970   -0.01224   -0.00517   -0.02254
AFIX  43
H3    2    0.789363    0.683436    0.428096    11.00000   -1.20000
AFIX   0
C4    1    0.737544    0.519898    0.456818    11.00000    0.04830    0.12531 =
         0.05178   -0.04552   -0.00263   -0.01180
AFIX  43
H4    2    0.730930    0.518922    0.402420    11.00000   -1.20000
AFIX   0
C5    1    0.713269    0.422964    0.520996    11.00000    0.07059    0.10007 =
         0.08052   -0.05624   -0.00437   -0.03030
AFIX  43
H5    2    0.692144    0.355207    0.509945    11.00000   -1.20000
AFIX   0
C6    1    0.719592    0.423749    0.602878    11.00000    0.06093    0.06748 =
         0.06055   -0.02802   -0.00192   -0.02803
AFIX  43
H6    2    0.701955    0.357457    0.646453    11.00000   -1.20000
AFIX   0
C7    1    0.812421    0.371113    0.786527    11.00000    0.04201    0.03221 =
         0.04785   -0.00846   -0.01312   -0.00704
C8    1    0.967798    0.282506    0.765676    11.00000    0.05938    0.04609 =
         0.07026   -0.01370   -0.00532    0.00262
AFIX  43
H8    2    1.038079    0.306760    0.718931    11.00000   -1.20000
AFIX   0
C9    1    1.018819    0.158238    0.814030    11.00000    0.07809    0.04103 =
         0.10150   -0.01815   -0.02999    0.00860
AFIX  43
H9    2    1.122857    0.099077    0.799543    11.00000   -1.20000
AFIX   0
C10   1    0.917140    0.122492    0.882663    11.00000    0.09387    0.03606 =
         0.10009    0.00616   -0.05171   -0.01541
AFIX  43
H10   2    0.950356    0.038280    0.914259    11.00000   -1.20000
AFIX   0
C11   1    0.766367    0.209822    0.905382    11.00000    0.08420    0.06037 =
         0.08135    0.01964   -0.02055   -0.03168
AFIX  43
H11   2    0.699521    0.185817    0.953677    11.00000   -1.20000
AFIX   0
C12   1    0.712464    0.334070    0.856813    11.00000    0.05314    0.04550 =
         0.06556    0.00142   -0.00912   -0.01312
AFIX  43
H12   2    0.608270    0.392538    0.871873    11.00000   -1.20000
AFIX   0
C13   1    0.740186    0.704492    0.899255    11.00000    0.03663    0.04079 =
         0.03509   -0.01171   -0.00559   -0.00874
C14   1    0.859776    0.744066    0.920914    11.00000    0.05651    0.07027 =
         0.06010   -0.02105   -0.01633   -0.02264
AFIX  43
H14   2    0.904597    0.802707    0.882123    11.00000   -1.20000
AFIX   0
C15   1    0.912535    0.696545    1.000046    11.00000    0.06606    0.10419 =
         0.07609   -0.04257   -0.03270   -0.00947
AFIX  43
H15   2    0.992942    0.723049    1.014663    11.00000   -1.20000
AFIX   0
C16   1    0.846547    0.610691    1.056724    11.00000    0.07065    0.10155 =
         0.04293   -0.02237   -0.02220    0.01303
AFIX  43
H16   2    0.880304    0.580464    1.110415    11.00000   -1.20000
AFIX   0
C17   1    0.731780    0.568600    1.035723    11.00000    0.06491    0.08596 =
         0.03731    0.00207   -0.00138   -0.00290
AFIX  43
H17   2    0.691236    0.507341    1.074267    11.00000   -1.20000
AFIX   0
C18   1    0.675426    0.616970    0.957009    11.00000    0.04796    0.06311 =
         0.04072   -0.00356   -0.00322   -0.01577
AFIX  43
H18   2    0.594159    0.590473    0.943179    11.00000   -1.20000
AFIX   0
C19   1    0.585127    0.940092    0.781649    11.00000    0.04025    0.03074 =
         0.06462   -0.00848   -0.01210   -0.01385
C20   1    0.585482    1.019159    0.703028    11.00000    0.07327    0.04141 =
         0.07617    0.00284   -0.01245   -0.01686
AFIX  43
H20   2    0.629097    0.984206    0.656591    11.00000   -1.20000
AFIX   0
C21   1    0.519769    1.152144    0.693790    11.00000    0.08940    0.04164 =
         0.12437    0.01723   -0.02269   -0.02072
AFIX  43
H21   2    0.521521    1.205562    0.640763    11.00000   -1.20000
AFIX   0
C22   1    0.453905    1.204846    0.759896    11.00000    0.07512    0.03468 =
         0.18312   -0.01906   -0.03124   -0.01242
AFIX  43
H22   2    0.410917    1.293820    0.752400    11.00000   -1.20000
AFIX   0
C23   1    0.450266    1.127574    0.837955    11.00000    0.08401    0.05469 =
         0.14033   -0.05351   -0.01886   -0.00403
AFIX  43
H23   2    0.404213    1.164132    0.883614    11.00000   -1.20000
AFIX   0
C24   1    0.515004    0.994405    0.849727    11.00000    0.07097    0.04533 =
         0.08302   -0.02669   -0.01190   -0.00941
AFIX  43
H24   2    0.511270    0.942038    0.903015    11.00000   -1.20000
AFIX   0
C25   1    0.928195    0.591451    0.724750    11.00000    0.02821    0.05045 =
         0.04916   -0.01579   -0.00424   -0.01156
AFIX  23
H25A  2    0.987700    0.542485    0.773947    11.00000   -1.20000
H25B  2    1.009112    0.576455    0.676229    11.00000   -1.20000
AFIX   0
C26   1    0.865541    0.733765    0.724118    11.00000    0.03794    0.04531 =
         0.03920   -0.00704   -0.00138   -0.02049
AFIX  23
H26A  2    0.841712    0.784993    0.668322    11.00000   -1.20000
H26B  2    0.952882    0.755236    0.741599    11.00000   -1.20000
AFIX   0
O1    3    0.810817    0.912835    0.525390    11.00000    0.17076    0.08456 =
         0.06281    0.01457   -0.01970   -0.05204
EADP  S1  S1'
EADP  C27 C27'
EADP  C28 C28'
PART  1
S1    5    0.767716    0.971510    0.438530    21.00000    0.12437    0.08986 =
         0.06864   -0.00262   -0.02351   -0.05832
C27   1    0.963456    0.966084    0.376238    21.00000    0.11862    0.16395 =
         0.08275   -0.03304    0.00237   -0.06187
AFIX  33
H27A  2    1.025924    0.879253    0.371588    21.00000   -1.50000
H27B  2    1.030354    0.995652    0.401452    21.00000   -1.50000
H27C  2    0.940510    1.020397    0.321806    21.00000   -1.50000
AFIX   0
C28   1    0.694102    1.138479    0.430889    21.00000    0.27676    0.07114 =
         0.09702   -0.00004   -0.03633    0.02130
AFIX  33
H28A  2    0.583874    1.162727    0.462105    21.00000   -1.50000
H28B  2    0.684355    1.183259    0.373515    21.00000   -1.50000
H28C  2    0.773929    1.160519    0.452880    21.00000   -1.50000
AFIX   0
PART  2
S1'   5    0.812469    1.032322    0.462025   -21.00000    0.12437    0.08986 =
         0.06864   -0.00262   -0.02351   -0.05832
C27'  1    0.880265    0.957053    0.377668   -21.00000    0.11862    0.16395 =
         0.08275   -0.03304    0.00237   -0.06187
AFIX  33
H27D  2    1.000711    0.909328    0.377666   -21.00000   -1.50000
H27E  2    0.859377    1.021201    0.326414   -21.00000   -1.50000
H27F  2    0.817641    0.899622    0.382963   -21.00000   -1.50000
AFIX   0
C28'  1    0.621798    1.074955    0.416082   -21.00000    0.27676    0.07114 =
         0.09702   -0.00004   -0.03633    0.02130
AFIX  33
H28D  2    0.529213    1.130179    0.445428   -21.00000   -1.50000
H28E  2    0.596596    0.998685    0.418835   -21.00000   -1.50000
H28F  2    0.635495    1.119273    0.358903   -21.00000   -1.50000
PART  0
HKLF  4
REM   P-1
REM R1 =  0.0267 for   5863 Fo > 4sig(Fo)  and  0.0315 for all   6610 data
REM    326 parameters refined using      3 restraints
END
WGHT      0.0363      0.3765
REM Highest difference peak  0.499,  deepest hole -0.318,  1-sigma level  0.055
Q1    1   0.5714  0.6979  0.7389  11.00000  0.05    0.50
Q2    1   0.5017  0.6973  0.8126  11.00000  0.05    0.47
Q3    1   0.4175  0.6411  0.8010  11.00000  0.05    0.37
Q4    1   0.5030  0.6584  0.7223  11.00000  0.05    0.37
Q5    1   0.7420  0.5352  0.6632  11.00000  0.05    0.36
Q6    1   0.7150  0.7223  0.8548  11.00000  0.05    0.35
Q7    1   0.8478  0.5677  0.7195  11.00000  0.05    0.34
Q8    1   0.2989  0.8249  0.7846  11.00000  0.05    0.32
Q9    1   0.7012  0.9334  0.4967  11.00000  0.05    0.30
Q10   1   0.5836  0.6091  0.7995  11.00000  0.05    0.30
;
