# Supplementary material for: [1,2-Bis(diphenyl­phosphan­yl)ethane-κ2 P,P′]dichloridopalladium(II) dimethyl sulfoxide monosolvate
Source: Acta Crystallogr Sect E Struct Rep Online. 2012 Jun 30;68(Pt 7):m984–5. doi: 10.1107/S1600536812028310 (PMC3393233; doi:10.1107/S1600536812028310)
Supplement: Supplementary file 2 [file e-68-0m984-Isup2.hkl]

# 
# h,k,l, Fc-squared, Fo-squared, sigma(Fo-squared) and status flag 
# 
data_I
_shelx_title '  P-1' 
_shelx_refln_list_code          4 
_shelx_F_calc_maximum      200.67 
_exptl_crystal_F_000       664.00 
_reflns_d_resolution_high  0.7697 
 
loop_ 
 _symmetry_equiv_pos_as_xyz 
 'x, y, z' 
 '-x, -y, -z' 
 
_cell_length_a     8.4091 
_cell_length_b    11.4745 
_cell_length_c    16.8098 
_cell_angle_alpha  73.674 
_cell_angle_beta   79.066 
_cell_angle_gamma  68.634 
 
_shelx_F_squared_multiplier     1.000 
 
loop_ 
 _refln_index_h 
 _refln_index_k 
 _refln_index_l 
 _refln_F_squared_calc 
 _refln_F_squared_meas 
 _refln_F_squared_sigma 
 _refln_observed_status 
   1   0   0     9111.35    10113.27     91.64 o 
   2   0   0     2179.13     2564.77     23.65 o 
   3   0   0     1475.02     1388.20     17.28 o 
   4   0   0    11929.17    12337.50    161.45 o 
   5   0   0     3920.16     4132.42     45.81 o 
   6   0   0      537.53      507.33     12.83 o 
   7   0   0     1130.05     1156.91     24.05 o 
   8   0   0     1437.27     1451.90     29.25 o 
   9   0   0      284.24      295.88     19.17 o 
  10   0   0        3.66       -5.97      8.89 o 
  -9   1   0      129.22      136.15     15.05 o 
  -8   1   0      940.38      912.95     31.82 o 
  -7   1   0     1148.40     1180.92     24.50 o 
  -6   1   0      603.82      615.07     12.40 o 
  -5   1   0      615.37      585.29     13.29 o 
  -4   1   0     1717.83     1807.42     21.14 o 
  -3   1   0      873.03      944.87     12.51 o 
  -2   1   0     4266.90     4676.71     47.79 o 
  -1   1   0     3476.68     3499.84     30.13 o 
   0   1   0     5800.60     6155.95     90.09 o 
   1   1   0       34.63       27.09      0.87 o 
   2   1   0     1286.25     1454.22     37.74 o 
   3   1   0     2188.15     2369.17     23.25 o 
   4   1   0      367.05      399.40      7.05 o 
   5   1   0     2018.02     2075.84     23.39 o 
   6   1   0       32.50       25.78      4.29 o 
   7   1   0       52.27       42.57      5.61 o 
   8   1   0       58.83       49.58      9.38 o 
   9   1   0       40.55       28.06     17.07 o 
  10   1   0        2.90       -3.47      5.33 o 
  -9   2   0        2.24        4.63      5.33 o 
  -8   2   0        4.01       10.02     15.17 o 
  -7   2   0      355.53      346.41     17.75 o 
  -6   2   0      459.67      442.58     10.88 o 
  -5   2   0       37.69       41.14      3.71 o 
  -4   2   0      132.19      146.83      5.25 o 
  -3   2   0     2338.08     2221.13     23.85 o 
  -2   2   0     7365.55     7820.76     65.86 o 
  -1   2   0      245.21      293.88      6.14 o 
   0   2   0      115.63      120.46      2.47 o 
   1   2   0     2481.79     2542.72     54.19 o 
   2   2   0     1001.68      982.99     10.95 o 
   3   2   0      238.98      254.99      8.81 o 
   4   2   0      211.88      188.90     10.93 o 
   5   2   0     6148.88     6381.83     70.15 o 
   6   2   0     2448.07     2532.17     36.66 o 
   7   2   0       22.23       28.66      4.82 o 
   8   2   0      106.70       94.69      9.27 o 
   9   2   0      361.40      372.78     17.13 o 
  10   2   0      370.58      319.25     22.29 o 
  -9   3   0      244.97      241.37     19.53 o 
  -8   3   0      295.14      300.64     18.31 o 
  -7   3   0     1598.89     1588.62     40.96 o 
  -6   3   0     1981.73     2017.56     27.35 o 
  -5   3   0       39.12       36.78      3.82 o 
  -4   3   0       42.42       44.23      3.64 o 
  -3   3   0    10173.98    10542.35     89.66 o 
  -2   3   0    12909.21    13464.79    110.31 o 
  -1   3   0     1619.28     1675.59     19.89 o 
   0   3   0     2486.93     2519.42     20.72 o 
   1   3   0     3407.99     3510.23     31.55 o 
   2   3   0     3735.22     3912.47     60.23 o 
   3   3   0     2550.58     2603.29     25.47 o 
   4   3   0     4317.47     4265.28     48.56 o 
   5   3   0     7494.82     7812.91     96.69 o 
   6   3   0     1758.08     1786.53     29.15 o 
   7   3   0      147.39      151.40     16.47 o 
   8   3   0       14.31        5.80      3.55 o 
   9   3   0      596.57      553.75     18.27 o 
  10   3   0     1041.99     1114.88     69.38 o 
  -8   4   0       40.05       30.62     13.42 o 
  -7   4   0      130.67      137.47     13.55 o 
  -6   4   0      401.19      412.14     11.37 o 
  -5   4   0      104.15      103.11      5.89 o 
  -4   4   0      309.64      284.68      9.65 o 
  -3   4   0      956.96      956.97     14.83 o 
  -2   4   0     2779.62     2901.04     33.57 o 
  -1   4   0     2642.30     2781.44     27.71 o 
   0   4   0       30.33       38.25      2.19 o 
   1   4   0      435.95      462.69      9.49 o 
   2   4   0     1100.05      995.97     12.41 o 
   3   4   0     2376.11     2423.54     24.79 o 
   4   4   0       65.49       54.48      5.08 o 
   5   4   0      249.11      253.95      9.27 o 
   6   4   0      308.75      308.42     17.54 o 
   7   4   0      236.54      227.90     13.09 o 
   8   4   0       41.70       37.89      5.79 o 
   9   4   0       19.41       26.65      5.65 o 
  10   4   0       73.30       74.12      9.54 o 
  -8   5   0       44.43       41.03     11.92 o 
  -7   5   0        4.13        5.72      8.03 o 
  -6   5   0      146.74      139.10      9.51 o 
  -5   5   0      493.82      518.53     12.63 o 
  -4   5   0      164.29      170.61      6.93 o 
  -3   5   0       16.24       12.30      2.83 o 
  -2   5   0     1040.82     1016.81     15.12 o 
  -1   5   0     2695.90     2828.24     29.23 o 
   0   5   0      112.18      116.39      3.67 o 
   1   5   0     1444.39     1719.58     28.87 o 
   2   5   0     5843.82     6063.05     63.10 o 
   3   5   0     5753.90     6190.08     55.13 o 
   4   5   0      469.73      434.32      8.66 o 
   5   5   0       23.92       31.24      3.42 o 
   6   5   0      101.70       90.71      7.03 o 
   7   5   0      795.39      768.47     19.36 o 
   8   5   0      936.45      902.62     22.57 o 
   9   5   0      297.69      297.54     13.97 o 
  10   5   0      331.24      351.38     16.40 o 
  -7   6   0        0.86        2.92      7.84 o 
  -6   6   0      267.23      298.14     13.67 o 
  -5   6   0     2091.52     2008.41     31.56 o 
  -4   6   0     4187.53     4214.17     45.71 o 
  -3   6   0      538.91      549.74     11.80 o 
  -2   6   0      849.85      907.79     14.76 o 
  -1   6   0     3204.47     3465.00     35.49 o 
   0   6   0     2102.17     2106.66     23.75 o 
   1   6   0     3024.86     2938.75     36.54 o 
   2   6   0     5875.29     6236.26     66.43 o 
   3   6   0     9744.77    10278.55     87.66 o 
   4   6   0     4853.63     4918.19     56.53 o 
   5   6   0       35.11       46.49      4.32 o 
   6   6   0        6.49        2.85      3.71 o 
   7   6   0     2468.55     2468.55     39.17 o 
   8   6   0     2459.53     2556.34     47.35 o 
   9   6   0      400.94      376.54     15.54 o 
  10   6   0      134.57      143.72     11.87 o 
  -7   7   0        9.39       12.69      8.33 o 
  -6   7   0       53.89       49.00      8.51 o 
  -5   7   0      580.66      580.65     38.10 o 
  -4   7   0      557.50      536.72     14.34 o 
  -3   7   0      179.83      169.72      7.12 o 
  -2   7   0       98.61       88.58      5.11 o 
  -1   7   0      137.83      119.17      5.30 o 
   0   7   0       78.75       52.28      5.19 o 
   1   7   0     1110.47     1074.02     19.83 o 
   2   7   0       76.11       86.04      8.86 o 
   3   7   0     1166.60     1124.81     17.37 o 
   4   7   0       19.76       21.30      3.04 o 
   5   7   0      546.98      512.12     11.01 o 
   6   7   0      128.98      117.75     15.82 o 
   7   7   0      271.03      255.22     11.73 o 
   8   7   0       10.48       13.92      5.57 o 
   9   7   0        2.15       -3.64      4.06 o 
  10   7   0        3.12        5.59      4.28 o 
  -6   8   0        1.03        4.52      5.46 o 
  -5   8   0       31.05       30.65     15.38 o 
  -4   8   0      406.62      401.52     18.99 o 
  -3   8   0      156.03      170.30     14.50 o 
  -2   8   0        1.46        3.03      2.84 o 
  -1   8   0      247.97      269.35     10.39 o 
   0   8   0      777.67      805.85     18.08 o 
   1   8   0     1506.97     1503.11     31.92 o 
   2   8   0      787.74      724.50     16.71 o 
   3   8   0       52.76       46.36      5.98 o 
   4   8   0     1095.29     1102.07     37.51 o 
   5   8   0      682.14      714.52     13.78 o 
   6   8   0      242.85      274.35     13.05 o 
   7   8   0      492.91      459.52     15.42 o 
   8   8   0      788.78      770.49     21.50 o 
   9   8   0      530.08      518.11     18.57 o 
  10   8   0       28.55       24.40      6.16 o 
  -5   9   0      324.56      330.96     25.24 o 
  -4   9   0      495.47      513.69     42.84 o 
  -3   9   0     1009.39     1066.69     24.03 o 
  -2   9   0      266.05      244.17     11.10 o 
  -1   9   0      514.55      490.89     15.09 o 
   0   9   0     1916.49     1885.52     31.72 o 
   1   9   0     5553.71     5605.77     67.04 o 
   2   9   0     1040.71      959.31     20.74 o 
   3   9   0      139.93      119.22     10.50 o 
   4   9   0      266.47      268.99     10.86 o 
   5   9   0     2554.54     2614.81     56.03 o 
   6   9   0     1614.53     1588.80     57.74 o 
   7   9   0      515.31      507.15     21.95 o 
   8   9   0      424.68      440.89     75.51 o 
   9   9   0      486.56      482.13     51.82 o 
  10   9   0       24.81       34.63      8.08 o 
  -4  10   0        8.11       12.11     15.26 o 
  -3  10   0       40.72       39.49      8.36 o 
  -2  10   0      100.25       95.94      8.74 o 
  -1  10   0       81.32       95.27      8.31 o 
   0  10   0      279.67      332.49     12.92 o 
   1  10   0      439.66      396.58     14.79 o 
   2  10   0       20.69       16.04      4.83 o 
   3  10   0        7.54        3.29      3.19 o 
   4  10   0        0.19       -3.84      2.56 o 
   5  10   0       84.45       87.28     11.38 o 
   6  10   0      277.10      282.61     17.74 o 
   7  10   0        9.29        5.32      5.98 o 
   8  10   0        0.17        2.61      4.63 o 
   9  10   0        0.61        6.42      7.31 o 
  -3  11   0        0.43        6.72      7.14 o 
  -2  11   0      429.02      448.22     23.87 o 
  -1  11   0      466.85      440.75     16.24 o 
   0  11   0      103.33       89.92      8.59 o 
   1  11   0      128.84      121.93      9.65 o 
   2  11   0      404.69      408.45     14.82 o 
   3  11   0      491.93      460.75     15.80 o 
   4  11   0      164.10      144.32      9.87 o 
   5  11   0      293.49      273.98     12.60 o 
   6  11   0      540.94      531.72     23.83 o 
   7  11   0      383.51      418.42     21.19 o 
   8  11   0        4.87       12.30      5.16 o 
   9  11   0       16.01        9.21      6.07 o 
  -2  12   0      870.54      931.05     38.61 o 
  -1  12   0     1077.01     1075.83     28.49 o 
   0  12   0      116.39      100.03      9.67 o 
   1  12   0       13.70        9.53      4.63 o 
   2  12   0      289.37      268.34     12.97 o 
   3  12   0      535.99      503.23     17.71 o 
   4  12   0      593.85      588.27     18.69 o 
   5  12   0      702.55      718.42     33.85 o 
   6  12   0      798.89      747.21     40.79 o 
   7  12   0      140.87      145.15     15.28 o 
   8  12   0       40.13       40.69      8.05 o 
  -1  13   0       40.36       32.06     14.98 o 
   0  13   0        0.41       -8.07      9.94 o 
   1  13   0       13.06        8.30      6.65 o 
   2  13   0      118.62      111.07     10.11 o 
   3  13   0      114.58      132.10     11.13 o 
   4  13   0       49.38       54.55     10.81 o 
   5  13   0       46.47       56.03     10.25 o 
   6  13   0        5.91        4.36      9.47 o 
   7  13   0       15.36       27.18      7.73 o 
   2  14   0       13.09       12.90      4.94 o 
   3  14   0      358.79      374.53     16.63 o 
   4  14   0      537.34      476.28     24.10 o 
   5  14   0      106.67      126.41     15.09 o 
  -4 -14   1      329.94      303.07     15.29 o 
  -3 -14   1      411.00      397.34     22.65 o 
  -7 -13   1      235.86      281.27     21.07 o 
  -6 -13   1      254.85      264.65     24.53 o 
  -5 -13   1      179.56      181.30     16.71 o 
  -4 -13   1      529.05      494.47     18.15 o 
  -3 -13   1      920.14      966.19     25.92 o 
  -2 -13   1       79.72       98.23      9.79 o 
  -1 -13   1        0.30       -5.89      4.38 o 
   0 -13   1      226.11      255.24     14.16 o 
  -8 -12   1        0.93        6.57      4.43 o 
  -7 -12   1       66.37       63.75     10.38 o 
  -6 -12   1       16.61       18.36     17.37 o 
  -5 -12   1        0.93        0.88      4.25 o 
  -4 -12   1        0.01       -3.02      3.88 o 
  -3 -12   1       18.10       20.43      5.52 o 
  -2 -12   1       40.96       39.12      7.02 o 
  -1 -12   1        7.46       10.60      5.32 o 
   0 -12   1       25.13       27.89      6.51 o 
   1 -12   1        1.00        5.61      5.00 o 
   2 -12   1       36.40       22.71      8.74 o 
  -8 -11   1        2.53        9.87      5.14 o 
  -7 -11   1       95.91      109.08     12.81 o 
  -6 -11   1      584.80      573.60     24.77 o 
  -5 -11   1      716.69      720.02     29.03 o 
  -4 -11   1      183.79      162.30     14.16 o 
  -3 -11   1       40.42       38.18      6.09 o 
  -2 -11   1      198.04      171.10     10.95 o 
  -1 -11   1      670.86      689.09     19.81 o 
   0 -11   1      544.29      546.35     17.78 o 
   1 -11   1      460.62      486.70     26.80 o 
   2 -11   1      974.06     1059.03     39.31 o 
   3 -11   1      303.86      320.98     19.35 o 
  -9 -10   1      176.30      173.08     16.70 o 
  -8 -10   1       38.79       60.62     10.12 o 
  -7 -10   1      756.27      786.73     28.61 o 
  -6 -10   1     2599.45     2504.73    115.34 o 
  -5 -10   1     1391.90     1402.65     27.93 o 
  -4 -10   1      425.07      430.91     19.63 o 
  -3 -10   1       17.70       25.06      5.00 o 
  -2 -10   1     1201.11     1116.12     24.25 o 
  -1 -10   1     1634.44     1547.12     55.45 o 
   0 -10   1      521.80      518.92     16.44 o 
   1 -10   1      123.86      122.81      9.45 o 
   2 -10   1      383.16      372.55     14.53 o 
   3 -10   1      426.92      433.63     21.43 o 
   4 -10   1       44.61       45.96     18.10 o 
  -9  -9   1       85.18       81.18     12.06 o 
  -8  -9   1        4.36        7.48      5.72 o 
  -7  -9   1        4.99        1.66      7.80 o 
  -6  -9   1       23.83       27.23     11.75 o 
  -5  -9   1      179.40      168.06     13.28 o 
  -4  -9   1       46.48       50.01      8.62 o 
  -3  -9   1      227.13      211.94     15.40 o 
  -2  -9   1       42.88       41.52      5.82 o 
  -1  -9   1       24.75       27.02      5.44 o 
   0  -9   1       17.25       22.33      4.88 o 
   1  -9   1       98.82      101.24      8.15 o 
   2  -9   1       38.81       36.19      5.41 o 
   3  -9   1       84.26       94.16      9.68 o 
   4  -9   1        0.52       -3.64      4.88 o 
   5  -9   1      101.61       82.56     11.92 o 
 -10  -8   1        1.07        0.82      7.09 o 
  -9  -8   1      232.97      207.14     13.20 o 
  -8  -8   1     1519.55     1534.05     39.09 o 
  -7  -8   1     1034.02     1004.92     23.45 o 
  -6  -8   1       32.83       33.37      5.41 o 
  -5  -8   1       29.51       31.42      3.90 o 
  -4  -8   1     1600.00     1523.21     34.77 o 
  -3  -8   1      587.95      610.23     20.34 o 
  -2  -8   1      507.71      518.68     17.22 o 
  -1  -8   1     2676.81     2614.03     37.31 o 
   0  -8   1     3376.61     3196.43     58.83 o 
   1  -8   1      532.98      519.86     14.85 o 
   2  -8   1       23.73       36.29      5.20 o 
   3  -8   1      169.17      171.12      9.54 o 
   4  -8   1     1802.14     1758.58     32.06 o 
   5  -8   1      670.63      647.63     24.90 o 
   6  -8   1      170.50      169.32     15.21 o 
 -10  -7   1       27.77       32.62      9.24 o 
  -9  -7   1      374.38      429.81     16.90 o 
  -8  -7   1     2456.03     2403.55     41.25 o 
  -7  -7   1     1675.19     1677.29     31.35 o 
  -6  -7   1        2.51        3.57      3.89 o 
  -5  -7   1        2.20       10.75      2.75 o 
  -4  -7   1     2722.17     2745.15     47.60 o 
  -3  -7   1     4051.76     4080.37     44.43 o 
  -2  -7   1     1654.68     1672.40     31.54 o 
  -1  -7   1     1052.58      961.48     18.84 o 
   0  -7   1     1994.65     2005.05     30.09 o 
   1  -7   1     1015.09     1069.27     21.21 o 
   2  -7   1       84.66       87.55      5.15 o 
   3  -7   1      640.06      648.89     14.01 o 
   4  -7   1     1441.61     1406.50     29.84 o 
   5  -7   1      682.95      707.71     24.96 o 
   6  -7   1       66.01       75.85     20.62 o 
   7  -7   1       44.87       53.08     13.42 o 
 -10  -6   1        2.17        2.07      6.79 o 
  -9  -6   1       27.02       19.46      5.48 o 
  -8  -6   1      343.79      350.30     14.61 o 
  -7  -6   1       24.56       26.29      5.36 o 
  -6  -6   1       35.08       41.42      5.35 o 
  -5  -6   1       13.24       11.47      2.66 o 
  -4  -6   1      282.34      303.49     10.34 o 
  -3  -6   1       59.76       62.80      5.39 o 
  -2  -6   1      281.49      290.22      9.29 o 
  -1  -6   1       73.49       73.73      5.34 o 
   0  -6   1       82.53       93.69      5.96 o 
   1  -6   1        4.19        6.12      1.99 o 
   2  -6   1      623.98      566.22     16.42 o 
   3  -6   1      121.64      115.33      5.95 o 
   4  -6   1      320.91      336.87     10.18 o 
   5  -6   1      296.63      289.07     10.14 o 
   6  -6   1       25.37       33.74      7.03 o 
   7  -6   1        2.01        7.18      8.68 o 
 -10  -5   1      471.35      493.43     19.08 o 
  -9  -5   1      212.81      199.99     12.55 o 
  -8  -5   1      475.30      497.30     16.84 o 
  -7  -5   1      925.66      871.07     20.89 o 
  -6  -5   1       20.17       18.69      4.61 o 
  -5  -5   1      281.30      265.02     12.41 o 
  -4  -5   1     3629.39     3780.27     68.17 o 
  -3  -5   1     6487.22     6583.50     58.52 o 
  -2  -5   1     5633.01     6038.11     59.85 o 
  -1  -5   1       86.37       74.53      4.86 o 
   0  -5   1      215.06      283.26      8.38 o 
   1  -5   1     2436.14     2453.76     26.30 o 
   2  -5   1     3790.95     3860.63     38.95 o 
   3  -5   1     1408.98     1375.66     21.89 o 
   4  -5   1     1054.01     1013.23     17.25 o 
   5  -5   1     1248.78     1174.55     19.95 o 
   6  -5   1      425.70      431.27     14.91 o 
   7  -5   1       82.71       91.98     11.56 o 
   8  -5   1       71.68       75.18     11.55 o 
 -10  -4   1     1395.41     1410.70     49.87 o 
  -9  -4   1      395.99      422.12     16.33 o 
  -8  -4   1      216.09      235.21     30.53 o 
  -7  -4   1      161.34      160.08      9.54 o 
  -6  -4   1     1554.04     1605.69     27.68 o 
  -5  -4   1     2500.94     2460.99     32.60 o 
  -4  -4   1     2114.67     2195.36     26.56 o 
  -3  -4   1     9806.23    10535.40     88.02 o 
  -2  -4   1     6710.03     6819.50     58.59 o 
  -1  -4   1     1083.52     1085.39     16.38 o 
   0  -4   1        0.73        0.86      0.97 o 
   1  -4   1     7474.06     7976.91     68.15 o 
   2  -4   1     8788.68     9174.65     78.85 o 
   3  -4   1     4097.50     4291.60     42.73 o 
   4  -4   1      271.86      260.52      8.89 o 
   5  -4   1      184.96      201.79      7.50 o 
   6  -4   1      916.21      949.17     17.97 o 
   7  -4   1      310.89      310.66     21.52 o 
   8  -4   1       43.00       46.71      9.58 o 
 -10  -3   1       89.14      106.52     15.22 o 
  -9  -3   1        6.18       10.93      4.63 o 
  -8  -3   1        0.20        1.72      3.00 o 
  -7  -3   1        6.55        7.08      3.20 o 
  -6  -3   1        5.84        8.91      3.53 o 
  -5  -3   1       21.84       23.89      4.23 o 
  -4  -3   1      354.03      363.88      7.61 o 
  -3  -3   1      886.11      970.50     12.51 o 
  -2  -3   1     1441.11     1438.55     15.70 o 
  -1  -3   1        0.82       -1.05      0.70 o 
   0  -3   1       58.44       41.14      1.88 o 
   1  -3   1     3173.65     3437.77     31.90 o 
   2  -3   1      789.47      810.54     11.88 o 
   3  -3   1      122.21      103.68      4.76 o 
   4  -3   1      154.51      157.33      5.92 o 
   5  -3   1       94.82       98.85      7.34 o 
   6  -3   1        0.19       -2.58      3.09 o 
   7  -3   1      262.57      260.72     11.60 o 
   8  -3   1      128.62      131.30     14.28 o 
   9  -3   1       60.61       39.44      8.99 o 
 -10  -2   1      150.37      146.90     16.80 o 
  -9  -2   1      249.65      277.59     23.10 o 
  -8  -2   1      260.17      248.41     11.65 o 
  -7  -2   1      126.43      152.37      8.85 o 
  -6  -2   1     1196.24     1228.98     23.22 o 
  -5  -2   1     7826.76     8048.17     85.46 o 
  -4  -2   1     6539.08     6949.51     69.37 o 
  -3  -2   1      335.83      268.16     10.55 o 
  -2  -2   1     1245.56     1208.16     14.57 o 
  -1  -2   1     4917.27     5301.76     45.76 o 
   0  -2   1    40267.15    40615.79    425.48 o 
   1  -2   1     1249.96     1361.08     17.42 o 
   2  -2   1     3655.24     3655.68     33.96 o 
   3  -2   1     4449.70     4556.17     42.54 o 
   4  -2   1     2548.33     2601.28     32.41 o 
   5  -2   1       33.77       34.43      3.47 o 
   6  -2   1      257.02      283.52      9.58 o 
   7  -2   1     3286.30     3217.46     46.80 o 
   8  -2   1     1536.78     1505.77     46.95 o 
   9  -2   1      122.20      117.74     13.82 o 
 -10  -1   1       65.60       63.81     11.56 o 
  -9  -1   1      366.80      400.91     21.89 o 
  -8  -1   1      837.79      811.40     25.02 o 
  -7  -1   1      674.20      650.45     17.37 o 
  -6  -1   1     1574.22     1559.49     28.54 o 
  -5  -1   1     7687.46     7906.40     70.07 o 
  -4  -1   1     1469.11     1458.64     19.04 o 
  -3  -1   1       15.18       17.24      1.94 o 
  -2  -1   1      510.96      610.37      8.53 o 
  -1  -1   1    17256.18    17674.48    141.27 o 
   0  -1   1     7277.52     8144.49     68.19 o 
   1  -1   1     2741.78     2783.44     24.65 o 
   2  -1   1      439.26      405.97      6.67 o 
   3  -1   1     1499.60     1528.22     17.60 o 
   4  -1   1     2764.81     2797.60     32.22 o 
   5  -1   1      834.56      814.24     13.52 o 
   6  -1   1       38.39       48.45      4.19 o 
   7  -1   1      806.33      808.53     19.88 o 
   8  -1   1      850.32      828.47     31.00 o 
   9  -1   1       35.46       31.13      8.08 o 
 -10   0   1        0.90        8.29      5.84 o 
  -9   0   1        1.96       -1.55      4.79 o 
  -8   0   1        8.14       12.33      4.80 o 
  -7   0   1       60.55       70.52      7.04 o 
  -6   0   1        1.74       -0.85      1.78 o 
  -5   0   1       41.37       44.70      3.50 o 
  -4   0   1      245.37      270.45      6.42 o 
  -3   0   1       41.14       33.26      2.33 o 
  -2   0   1     4732.49     5248.91     53.49 o 
  -1   0   1     1815.41     1896.93     17.29 o 
   0   0   1        2.23       -0.15      0.10 o 
   1   0   1     4326.58     4394.30     36.84 o 
   2   0   1     1408.35     1420.13     16.49 o 
   3   0   1       41.44       38.44      2.49 o 
   4   0   1       76.52       69.81      3.56 o 
   5   0   1     1616.62     1692.11     24.46 o 
   6   0   1      559.68      522.68     10.70 o 
   7   0   1       38.45       41.56      5.50 o 
   8   0   1       41.78       57.16      7.01 o 
   9   0   1       25.95       30.32      8.12 o 
  10   0   1        7.49        5.17      5.89 o 
  -9   1   1       41.28       45.14      9.65 o 
  -8   1   1      713.73      680.88     37.48 o 
  -7   1   1     2007.02     2013.83     33.89 o 
  -6   1   1     1564.48     1575.86     25.62 o 
  -5   1   1        1.62        4.98      1.89 o 
  -4   1   1      155.61      136.73      4.86 o 
  -3   1   1    11687.65    12085.63     99.44 o 
  -2   1   1     3881.97     3903.01     34.65 o 
  -1   1   1     1113.20     1146.92     14.77 o 
   0   1   1    13865.89    14298.89    118.65 o 
   1   1   1    11980.54    12796.60    122.62 o 
   2   1   1     2931.42     3252.00     34.28 o 
   3   1   1     1109.52     1259.76     14.04 o 
   4   1   1     1705.28     1559.54     22.75 o 
   5   1   1    11963.84    12564.32    125.40 o 
   6   1   1     2049.57     2064.36     31.79 o 
   7   1   1      261.28      258.05     11.03 o 
   8   1   1      451.34      445.11     35.55 o 
   9   1   1      515.91      490.93     17.26 o 
  10   1   1      277.28      302.00     21.67 o 
  -9   2   1      128.94      157.27     16.18 o 
  -8   2   1      537.17      537.58     24.51 o 
  -7   2   1     2743.62     2650.49     55.62 o 
  -6   2   1     1791.34     1835.10     24.89 o 
  -5   2   1       35.60       31.13      3.31 o 
  -4   2   1      157.48      203.87     12.76 o 
  -3   2   1     4055.88     4084.84     44.25 o 
  -2   2   1    16914.07    18068.65    144.34 o 
  -1   2   1    16228.38    17311.00    137.30 o 
   0   2   1      109.45      144.07      3.78 o 
   1   2   1     1563.23     1598.26     16.88 o 
   2   2   1    33553.27    34521.22    325.72 o 
   3   2   1     2213.86     2262.19     27.58 o 
   4   2   1     3325.99     3421.79     40.50 o 
   5   2   1     6794.01     6888.95     74.51 o 
   6   2   1     1721.98     1668.00     31.30 o 
   7   2   1      163.38      160.73      9.02 o 
   8   2   1       34.77       31.63      6.47 o 
   9   2   1       91.73      102.08     14.58 o 
  10   2   1      189.09      182.95     17.95 o 
  -9   3   1        2.06        5.30      7.31 o 
  -8   3   1        5.03       -0.20      4.98 o 
  -7   3   1      158.02      153.99     14.26 o 
  -6   3   1        7.21        6.29      3.59 o 
  -5   3   1      279.96      293.09      8.36 o 
  -4   3   1        2.31        1.67      1.52 o 
  -3   3   1        6.12        8.27      2.70 o 
  -2   3   1     1677.66     1888.83     21.36 o 
  -1   3   1       23.09       42.14      2.86 o 
   0   3   1      135.95      145.60      3.61 o 
   1   3   1     1110.53     1225.25     14.31 o 
   2   3   1     5363.04     5763.57     49.04 o 
   3   3   1     2080.42     2345.86     23.26 o 
   4   3   1        0.59       -2.49      1.66 o 
   5   3   1     1652.26     1800.17     27.39 o 
   6   3   1     1772.88     1691.16     40.68 o 
   7   3   1       20.45       25.91      4.42 o 
   8   3   1        7.66        6.64      3.64 o 
   9   3   1      126.44      122.20     11.81 o 
  10   3   1      335.89      342.69     16.74 o 
  -8   4   1      112.42      120.80     14.55 o 
  -7   4   1       10.99       15.36      6.90 o 
  -6   4   1      861.11      872.26     21.73 o 
  -5   4   1     1057.22     1036.20     17.47 o 
  -4   4   1      707.40      696.67     16.03 o 
  -3   4   1     4315.40     4362.52     46.52 o 
  -2   4   1     9551.13     9680.31     82.44 o 
  -1   4   1     5270.63     5759.08     50.84 o 
   0   4   1      174.03      130.01      3.95 o 
   1   4   1     3408.64     3476.04     31.82 o 
   2   4   1    10611.75    11242.08    107.07 o 
   3   4   1     9908.05    10267.10     85.40 o 
   4   4   1     2671.65     2717.96     31.14 o 
   5   4   1     1081.90     1018.79     19.20 o 
   6   4   1      946.84      936.18     29.26 o 
   7   4   1      974.27      950.80     21.33 o 
   8   4   1      401.27      411.38     17.27 o 
   9   4   1      293.39      290.51     13.61 o 
  10   4   1     1295.70     1321.34     31.34 o 
  -8   5   1      133.67      125.75     14.59 o 
  -7   5   1        5.41        6.05      5.30 o 
  -6   5   1      334.46      327.14     12.98 o 
  -5   5   1     1657.23     1651.19     29.73 o 
  -4   5   1     1674.49     1658.63     29.61 o 
  -3   5   1      930.57      828.77     18.17 o 
  -2   5   1     1075.57     1116.36     17.50 o 
  -1   5   1     2598.34     2540.82     57.66 o 
   0   5   1      250.47      315.58      6.40 o 
   1   5   1      340.22      304.37      5.76 o 
   2   5   1     3231.49     3208.37     60.06 o 
   3   5   1     7308.92     7507.45     65.02 o 
   4   5   1     1628.90     1661.83     19.76 o 
   5   5   1       26.15       26.99      2.49 o 
   6   5   1      362.69      354.43     12.56 o 
   7   5   1      725.17      644.29     25.75 o 
   8   5   1      323.53      321.73     16.61 o 
   9   5   1       36.21       30.25      6.11 o 
  10   5   1      214.55      231.34     14.08 o 
  -7   6   1        1.14       -5.61      4.55 o 
  -6   6   1        6.59        5.26      3.88 o 
  -5   6   1       35.11       37.26      5.99 o 
  -4   6   1        7.90        6.12      6.48 o 
  -3   6   1        1.47        0.35      2.65 o 
  -2   6   1      213.77      213.86      6.80 o 
  -1   6   1     1267.37     1258.23     17.04 o 
   0   6   1      515.88      529.09      9.22 o 
   1   6   1      329.98      392.27     10.28 o 
   2   6   1       39.48       33.34      2.74 o 
   3   6   1     1822.67     1859.24     21.55 o 
   4   6   1      855.92      800.73     12.85 o 
   5   6   1       99.28       98.22      7.13 o 
   6   6   1       92.26      100.09      7.25 o 
   7   6   1      543.92      522.12     15.91 o 
   8   6   1      686.88      640.12     23.85 o 
   9   6   1      185.98      194.98     12.30 o 
  10   6   1       23.55       14.18      5.26 o 
  -7   7   1      113.82      117.69     19.62 o 
  -6   7   1       78.42       62.64      9.35 o 
  -5   7   1      889.19      839.88     38.76 o 
  -4   7   1     1945.13     1935.14     33.23 o 
  -3   7   1     1479.72     1534.03     22.59 o 
  -2   7   1       54.88       49.24      6.59 o 
  -1   7   1      462.64      479.90     15.71 o 
   0   7   1     3394.18     3387.32     34.77 o 
   1   7   1     7971.52     8160.92     85.31 o 
   2   7   1     1920.67     1932.51     28.20 o 
   3   7   1      326.19      327.42      8.55 o 
   4   7   1     2225.33     2287.23     27.75 o 
   5   7   1      492.50      483.60     19.31 o 
   6   7   1      181.34      155.78      8.52 o 
   7   7   1     1338.00     1305.00     26.46 o 
   8   7   1     2252.90     2331.33     59.42 o 
   9   7   1      803.54      784.26     22.66 o 
  10   7   1       17.58       17.83      5.45 o 
  -6   8   1      366.57      431.16     20.99 o 
  -5   8   1      311.42      298.75     23.95 o 
  -4   8   1      704.62      750.46     26.01 o 
  -3   8   1      371.36      345.37     12.31 o 
  -2   8   1      269.12      244.48     10.14 o 
  -1   8   1        6.38        4.31      3.45 o 
   0   8   1     2461.36     2442.23     35.35 o 
   1   8   1     4545.55     4599.53     55.20 o 
   2   8   1     1129.44     1167.57     21.65 o 
   3   8   1       51.32       41.93      6.60 o 
   4   8   1      158.22      153.32      7.94 o 
   5   8   1      198.69      190.18      8.97 o 
   6   8   1     1146.97     1125.95     30.87 o 
   7   8   1      559.61      559.46     19.52 o 
   8   8   1      338.81      301.49     13.72 o 
   9   8   1      147.48      142.43     11.25 o 
  10   8   1       15.08       17.95      5.43 o 
  -5   9   1        1.90        4.86      5.33 o 
  -4   9   1       56.70       45.59      8.51 o 
  -3   9   1      168.53      167.52     14.05 o 
  -2   9   1       69.28       73.71      7.83 o 
  -1   9   1       32.01       28.19      6.40 o 
   0   9   1      112.60      103.40      7.84 o 
   1   9   1      101.02       78.35      7.65 o 
   2   9   1      377.95      369.48     21.23 o 
   3   9   1      125.61      122.64      7.96 o 
   4   9   1      101.67       97.68      7.35 o 
   5   9   1       77.81       73.24      9.12 o 
   6   9   1      271.29      290.66     24.08 o 
   7   9   1      456.34      421.52     19.90 o 
   8   9   1       26.14       31.50     12.09 o 
   9   9   1       92.59      114.52     13.16 o 
  10   9   1      110.19      126.74     14.40 o 
  -4  10   1       16.04       13.23      8.85 o 
  -3  10   1      219.88      268.44     17.02 o 
  -2  10   1     1172.41     1208.37     26.38 o 
  -1  10   1      501.61      531.05     16.49 o 
   0  10   1      287.76      258.39     19.97 o 
   1  10   1      879.06      913.46     21.17 o 
   2  10   1     1489.78     1514.15     28.13 o 
   3  10   1      190.63      178.76      9.64 o 
   4  10   1      152.13      145.26      9.16 o 
   5  10   1     1425.44     1457.75     31.33 o 
   6  10   1     3687.84     3683.09    177.80 o 
   7  10   1      742.83      718.08     26.68 o 
   8  10   1        3.66       18.50      8.27 o 
   9  10   1      121.82      120.23     13.90 o 
  -3  11   1      141.19      128.87     14.34 o 
  -2  11   1      751.53      776.72     32.01 o 
  -1  11   1      900.43      839.81     28.56 o 
   0  11   1      343.61      344.56     13.84 o 
   1  11   1       65.33       49.88      6.70 o 
   2  11   1      180.82      165.86     10.44 o 
   3  11   1      317.21      300.01     12.83 o 
   4  11   1      246.46      237.17     16.42 o 
   5  11   1      170.50      176.76     17.82 o 
   6  11   1      489.60      474.95     37.09 o 
   7  11   1      126.42      173.76     15.71 o 
   8  11   1        7.39        5.88      5.21 o 
   9  11   1       14.65       13.66      6.28 o 
  -2  12   1        0.44       -6.92      7.88 o 
  -1  12   1      142.96      126.25     14.81 o 
   0  12   1       90.08       88.42      8.98 o 
   1  12   1       10.85        6.58      5.14 o 
   2  12   1       80.77       65.72      7.83 o 
   3  12   1      220.15      214.50     12.09 o 
   4  12   1      132.72      120.58      9.99 o 
   5  12   1        0.66        0.18      4.01 o 
   6  12   1      109.04      138.95     14.39 o 
   7  12   1      201.27      227.99     17.90 o 
   8  12   1       26.35       34.00      8.06 o 
  -1  13   1      396.73      343.16     70.83 o 
   0  13   1      351.64      364.09     20.88 o 
   1  13   1       12.78        8.11      4.49 o 
   2  13   1      149.63      132.73     10.79 o 
   3  13   1     1127.86     1079.73     26.74 o 
   4  13   1      832.05      795.58     39.13 o 
   5  13   1      321.94      322.59     19.77 o 
   6  13   1      123.08      100.41     16.43 o 
   7  13   1      167.43      151.46     16.18 o 
   1  14   1       31.47       34.66      6.58 o 
   2  14   1      118.86      127.77     11.16 o 
   3  14   1      405.12      409.46     17.14 o 
   4  14   1      167.68      150.95     11.89 o 
   5  14   1        2.11        9.71      7.01 o 
   6  14   1        2.38        0.84      6.14 o 
  -6 -13   2       43.59       45.10      9.53 o 
  -5 -13   2      140.41      165.19     24.08 o 
  -4 -13   2      163.76      163.91     12.18 o 
  -3 -13   2      231.50      230.08     13.86 o 
  -2 -13   2       89.85       73.17     11.96 o 
  -1 -13   2        3.13        0.28      6.39 o 
   0 -13   2       27.08       16.74      5.58 o 
  -7 -12   2      340.35      367.25     21.04 o 
  -6 -12   2     1140.88     1117.56     72.24 o 
  -5 -12   2      581.53      556.23     19.04 o 
  -4 -12   2      281.12      253.45     15.93 o 
  -3 -12   2      316.45      306.83     14.24 o 
  -2 -12   2      403.80      391.36     15.91 o 
  -1 -12   2       67.19       48.53      7.31 o 
   0 -12   2      194.95      201.61     12.83 o 
   1 -12   2      794.84      811.88     23.58 o 
   2 -12   2      620.20      655.15     28.17 o 
  -8 -11   2        0.15        3.82      7.65 o 
  -7 -11   2       73.99      103.50     12.26 o 
  -6 -11   2      303.66      298.36     23.16 o 
  -5 -11   2      330.66      333.84     15.13 o 
  -4 -11   2       26.02       33.05      5.90 o 
  -3 -11   2        0.23       -4.30      3.90 o 
  -2 -11   2      256.51      243.75     12.17 o 
  -1 -11   2      491.03      507.62     28.45 o 
   0 -11   2        9.22        4.72      4.20 o 
   1 -11   2        6.21       -0.72      3.75 o 
   2 -11   2       91.09      111.28     10.32 o 
   3 -11   2        8.96        5.97      6.73 o 
  -9 -10   2        8.77       13.09      5.54 o 
  -8 -10   2       43.18       57.01      9.14 o 
  -7 -10   2       31.98       33.57      7.73 o 
  -6 -10   2      318.82      356.57     19.27 o 
  -5 -10   2      154.98      152.89     10.27 o 
  -4 -10   2      196.22      185.80     10.53 o 
  -3 -10   2       31.11       35.05      7.80 o 
  -2 -10   2       42.93       44.43      6.46 o 
  -1 -10   2      621.82      610.88     17.98 o 
   0 -10   2      977.62      915.83     41.32 o 
   1 -10   2      294.63      298.00     19.35 o 
   2 -10   2       31.13       31.11      6.16 o 
   3 -10   2      102.54      102.83      9.52 o 
   4 -10   2       90.91      103.30     14.21 o 
  -9  -9   2      427.19      476.55     23.07 o 
  -8  -9   2      872.01      840.17     31.99 o 
  -7  -9   2      756.56      755.17     35.71 o 
  -6  -9   2      886.77      896.30     46.37 o 
  -5  -9   2     1041.59     1041.17     37.66 o 
  -4  -9   2      352.54      314.54     18.65 o 
  -3  -9   2       44.35       61.13      8.89 o 
  -2  -9   2      300.00      313.15     13.75 o 
  -1  -9   2     3396.83     3366.37     47.01 o 
   0  -9   2     2397.86     2370.90     37.56 o 
   1  -9   2      421.84      436.13     14.70 o 
   2  -9   2       27.92       25.44      4.84 o 
   3  -9   2      557.56      550.89     29.25 o 
   4  -9   2     1094.18     1022.86     32.35 o 
   5  -9   2      340.22      364.25     20.08 o 
 -10  -8   2        1.22       11.96      4.72 o 
  -9  -8   2      223.08      242.99     15.12 o 
  -8  -8   2      792.15      831.79     28.62 o 
  -7  -8   2      237.07      243.26     12.07 o 
  -6  -8   2       11.01        8.62      3.51 o 
  -5  -8   2      350.04      316.68     11.42 o 
  -4  -8   2     1418.98     1391.25     25.54 o 
  -3  -8   2      142.10      145.82     11.53 o 
  -2  -8   2       87.20       83.25      7.06 o 
  -1  -8   2      781.29      708.17     20.57 o 
   0  -8   2     1053.39      988.80     21.02 o 
   1  -8   2      184.09      182.59      9.12 o 
   2  -8   2       91.85       73.12      8.03 o 
   3  -8   2      111.06      116.64      8.61 o 
   4  -8   2       77.57       89.93      8.45 o 
   5  -8   2        0.48       -7.42      4.94 o 
   6  -8   2       19.76       29.10     10.02 o 
 -10  -7   2       48.33       50.53      7.65 o 
  -9  -7   2       58.07       64.58      8.26 o 
  -8  -7   2      188.89      198.91     13.73 o 
  -7  -7   2      252.96      275.70     12.95 o 
  -6  -7   2       11.54       14.02      3.80 o 
  -5  -7   2        9.88        8.07      2.74 o 
  -4  -7   2      322.87      331.40     14.70 o 
  -3  -7   2     2326.37     2323.80     28.63 o 
  -2  -7   2     1326.31     1261.53     22.55 o 
  -1  -7   2     1150.63     1097.16     20.77 o 
   0  -7   2      996.08      875.52     20.72 o 
   1  -7   2      581.65      550.83     14.64 o 
   2  -7   2        5.19        8.74      2.93 o 
   3  -7   2      413.74      433.30     13.64 o 
   4  -7   2     1195.95     1207.63     24.83 o 
   5  -7   2      870.54      853.62     24.27 o 
   6  -7   2       53.41       50.57      9.12 o 
 -10  -6   2      588.39      627.12     21.63 o 
  -9  -6   2      533.01      534.16     25.45 o 
  -8  -6   2      935.18      880.23     22.99 o 
  -7  -6   2     1230.06     1211.25     25.62 o 
  -6  -6   2      811.41      808.91     33.20 o 
  -5  -6   2      147.36      173.79      7.30 o 
  -4  -6   2     1906.27     1926.97     23.75 o 
  -3  -6   2    10745.67    11090.36     94.70 o 
  -2  -6   2     4349.12     4242.50     49.54 o 
  -1  -6   2      709.49      683.81     19.36 o 
   0  -6   2      320.34      322.55     11.68 o 
   1  -6   2     3045.45     3162.52     33.30 o 
   2  -6   2     1387.04     1355.50     19.27 o 
   3  -6   2     1274.68     1187.40     18.76 o 
   4  -6   2     2212.04     2138.14     32.16 o 
   5  -6   2      969.72      994.09     19.04 o 
   6  -6   2      355.99      413.71     15.34 o 
   7  -6   2       15.17       20.38      9.74 o 
 -10  -5   2      502.87      513.63     26.32 o 
  -9  -5   2      184.94      175.01     12.02 o 
  -8  -5   2       42.64       45.97      6.58 o 
  -7  -5   2       22.20       27.58      5.33 o 
  -6  -5   2      245.71      206.14      9.59 o 
  -5  -5   2      156.96      146.25      7.42 o 
  -4  -5   2      335.84      329.01      8.06 o 
  -3  -5   2      851.23      819.97     17.39 o 
  -2  -5   2      259.83      242.77      7.46 o 
  -1  -5   2        9.17        3.32      2.28 o 
   0  -5   2      757.13      795.42     15.08 o 
   1  -5   2      204.59      205.67      8.38 o 
   2  -5   2       43.17       46.60      3.89 o 
   3  -5   2        0.69       -0.29      1.89 o 
   4  -5   2      189.87      195.53      9.16 o 
   5  -5   2        0.94       -2.78      2.39 o 
   6  -5   2       76.76       73.40      6.25 o 
   7  -5   2        0.26        1.49      5.15 o 
   8  -5   2       12.02       10.01      6.22 o 
 -10  -4   2      133.92      115.67     15.40 o 
  -9  -4   2       96.51      116.86     10.11 o 
  -8  -4   2       46.32       52.29      6.81 o 
  -7  -4   2      201.13      210.77     10.38 o 
  -6  -4   2      167.15      180.14     13.07 o 
  -5  -4   2      704.07      667.13     11.43 o 
  -4  -4   2     1214.30     1164.53     17.37 o 
  -3  -4   2     2350.97     2435.50     25.71 o 
  -2  -4   2     1957.72     1934.03     20.80 o 
  -1  -4   2      367.11      359.78      6.34 o 
   0  -4   2      140.93      135.98      4.27 o 
   1  -4   2      691.97      619.95     11.93 o 
   2  -4   2     6683.79     6854.87     61.23 o 
   3  -4   2     3554.54     3635.39     42.58 o 
   4  -4   2     1089.92     1118.74     17.73 o 
   5  -4   2        2.46        4.94      2.40 o 
   6  -4   2      383.03      346.80     10.71 o 
   7  -4   2      731.75      754.23     26.99 o 
   8  -4   2      272.32      278.34     18.22 o 
 -10  -3   2      842.00      851.14     45.47 o 
  -9  -3   2      877.67      916.60     24.11 o 
  -8  -3   2        5.18        1.74      3.23 o 
  -7  -3   2        7.81        7.26      3.17 o 
  -6  -3   2     3045.16     3214.44     61.94 o 
  -5  -3   2    11756.78    12101.06    102.74 o 
  -4  -3   2     1008.79      903.12     12.92 o 
  -3  -3   2     1703.36     1722.38     19.41 o 
  -2  -3   2     4033.07     3907.43     35.72 o 
  -1  -3   2     2964.42     3071.20     28.58 o 
   0  -3   2     2324.47     2696.35     25.52 o 
   1  -3   2     3573.21     3625.89     49.56 o 
   2  -3   2     7492.96     7710.65    132.53 o 
   3  -3   2     5398.53     5492.76     51.10 o 
   4  -3   2      535.81      508.84     10.73 o 
   5  -3   2      133.01      114.47      5.96 o 
   6  -3   2      674.43      693.03     14.61 o 
   7  -3   2     1566.05     1466.70     28.84 o 
   8  -3   2      656.91      696.34     27.32 o 
   9  -3   2      139.79      131.31     15.10 o 
 -10  -2   2      123.22      135.38     16.37 o 
  -9  -2   2      154.77      168.45     17.78 o 
  -8  -2   2       41.81       50.78      6.50 o 
  -7  -2   2        0.51       -1.41      2.76 o 
  -6  -2   2     1118.49     1150.49     22.40 o 
  -5  -2   2     1604.93     1667.55     20.19 o 
  -4  -2   2     1508.01     1556.37     20.16 o 
  -3  -2   2       85.50       63.60      3.13 o 
  -2  -2   2      597.51      655.59     14.94 o 
  -1  -2   2        0.75        1.11      1.16 o 
   0  -2   2     3805.05     3893.84     44.41 o 
   1  -2   2      548.26      557.80     11.71 o 
   2  -2   2       20.39       21.95      2.25 o 
   3  -2   2     1258.36     1302.71     16.71 o 
   4  -2   2     1006.21     1010.52     17.94 o 
   5  -2   2        0.83       -2.26      1.51 o 
   6  -2   2        9.13       10.14      3.45 o 
   7  -2   2       21.56       20.05      5.46 o 
   8  -2   2        0.36        8.17      4.37 o 
   9  -2   2        0.60        1.60      5.26 o 
 -10  -1   2        5.65        5.73      6.82 o 
  -9  -1   2       92.67       70.57     11.23 o 
  -8  -1   2      320.66      310.37     12.93 o 
  -7  -1   2      651.19      645.62     17.33 o 
  -6  -1   2      307.21      309.47     16.98 o 
  -5  -1   2      882.36      907.41     13.68 o 
  -4  -1   2     2506.34     2431.64     29.22 o 
  -3  -1   2      263.10      205.53      4.90 o 
  -2  -1   2        5.89        4.11      1.22 o 
  -1  -1   2     1721.01     1825.81     23.91 o 
   0  -1   2     5290.42     5753.51     47.53 o 
   1  -1   2     4014.86     4218.91     41.88 o 
   2  -1   2      162.73      162.30      4.20 o 
   3  -1   2     1339.37     1445.42     17.08 o 
   4  -1   2     1410.87     1354.19     17.58 o 
   5  -1   2     1946.33     1900.39     23.52 o 
   6  -1   2     1308.79     1262.86     19.06 o 
   7  -1   2     1525.52     1470.15     27.90 o 
   8  -1   2     1118.14     1117.25     34.34 o 
   9  -1   2      184.07      178.76     16.37 o 
  -9   0   2       95.40       86.10     12.29 o 
  -8   0   2     1219.00     1205.11     92.07 o 
  -7   0   2     2529.52     2536.09     39.21 o 
  -6   0   2     1369.81     1369.37     19.36 o 
  -5   0   2      802.38      757.36     16.81 o 
  -4   0   2     1064.01     1033.92     15.41 o 
  -3   0   2     1659.17     1848.97     19.80 o 
  -2   0   2    16844.46    17971.75    201.60 o 
  -1   0   2    20020.29    20708.94    275.21 o 
   0   0   2    19229.76    19357.54    330.68 o 
   1   0   2    11571.69    11987.13     86.98 o 
   2   0   2    16458.00    17043.49    168.85 o 
   3   0   2      187.11      179.38      5.93 o 
   4   0   2     3213.32     3268.39     32.42 o 
   5   0   2     4104.21     3965.48     47.93 o 
   6   0   2     2294.18     2217.29     26.72 o 
   7   0   2      510.14      546.82     15.78 o 
   8   0   2      412.63      424.88     15.03 o 
   9   0   2      350.02      355.62     14.85 o 
  10   0   2       64.46       65.83     11.41 o 
  -9   1   2       12.31        8.94      6.09 o 
  -8   1   2      198.90      195.66     16.80 o 
  -7   1   2     1355.97     1336.96     37.06 o 
  -6   1   2      688.15      658.57     12.97 o 
  -5   1   2      195.77      198.78      6.34 o 
  -4   1   2        2.44        2.95      1.56 o 
  -3   1   2     2821.53     3019.02     29.57 o 
  -2   1   2     4542.69     4849.09     47.21 o 
  -1   1   2     6371.39     7064.66     55.09 o 
   0   1   2      388.50      419.86      5.76 o 
   1   1   2      681.96      767.86      9.85 o 
   2   1   2     1629.48     1755.58     19.88 o 
   3   1   2      441.01      475.36      8.10 o 
   4   1   2        7.15       19.24      2.47 o 
   5   1   2        3.74        1.07      2.21 o 
   6   1   2        7.95        2.58      2.99 o 
   7   1   2       56.36       56.11      7.62 o 
   8   1   2        0.60       -0.28      3.85 o 
   9   1   2        0.01       -1.70      5.19 o 
  10   1   2        4.93        9.63      6.72 o 
  -9   2   2       21.04       14.79      8.76 o 
  -8   2   2       92.67       72.78     11.21 o 
  -7   2   2      437.25      468.02     21.80 o 
  -6   2   2      821.44      842.45     18.87 o 
  -5   2   2      118.86      123.18      5.51 o 
  -4   2   2      729.69      754.53     12.32 o 
  -3   2   2     1622.08     1436.88     25.49 o 
  -2   2   2     5057.55     5059.07     44.58 o 
  -1   2   2     9051.65     9586.87     94.12 o 
   0   2   2     5754.13     6078.82     50.28 o 
   1   2   2      115.32      147.83      3.27 o 
   2   2   2      516.39      521.22      8.15 o 
   3   2   2     1617.59     1691.55     22.17 o 
   4   2   2     4974.43     5131.47     56.02 o 
   5   2   2     6714.19     6573.55     71.61 o 
   6   2   2     2977.16     3017.74     41.34 o 
   7   2   2       55.94       66.16      6.60 o 
   8   2   2       34.65       37.59      5.69 o 
   9   2   2      410.18      449.54     19.63 o 
  10   2   2      867.26      890.14     25.22 o 
  -9   3   2      609.97      586.65     48.85 o 
  -8   3   2      268.52      296.61     20.12 o 
  -7   3   2      631.57      587.69     24.19 o 
  -6   3   2     1419.10     1438.56     27.12 o 
  -5   3   2      480.51      478.21     14.09 o 
  -4   3   2      846.29      856.54     13.81 o 
  -3   3   2     1255.78     1107.96     19.03 o 
  -2   3   2    15002.55    16139.91    130.66 o 
  -1   3   2    21592.87    22661.67    179.35 o 
   0   3   2      692.64      802.59     10.50 o 
   1   3   2      371.72      381.66      6.18 o 
   2   3   2     7938.03     7997.19     66.26 o 
   3   3   2    11578.51    12584.52    109.12 o 
   4   3   2     1155.21     1087.06     18.17 o 
   5   3   2     1706.95     1665.72     30.98 o 
   6   3   2     1792.17     1751.04     33.14 o 
   7   3   2       80.12       79.67      7.23 o 
   8   3   2        6.56        6.10      3.68 o 
   9   3   2      316.89      324.24     13.90 o 
  10   3   2     1017.48     1062.37     54.82 o 
  -8   4   2       21.18       20.38      7.36 o 
  -7   4   2        0.13        4.55      4.98 o 
  -6   4   2       31.03       37.68      5.58 o 
  -5   4   2       38.68       40.57      4.05 o 
  -4   4   2      326.58      314.25      8.26 o 
  -3   4   2      630.67      624.90     11.19 o 
  -2   4   2     1827.61     1778.12     20.67 o 
  -1   4   2      145.42      138.35      9.18 o 
   0   4   2     1273.97     1487.40     21.13 o 
   1   4   2     1000.48      972.77     16.28 o 
   2   4   2      179.90      152.44      4.31 o 
   3   4   2       20.12       15.34      2.44 o 
   4   4   2      207.98      141.20      7.52 o 
   5   4   2     1343.31     1304.46     28.75 o 
   6   4   2        1.43        6.91      2.78 o 
   7   4   2        0.80        1.19      2.89 o 
   8   4   2       19.71       19.94      4.98 o 
   9   4   2       20.92       31.26      6.73 o 
  10   4   2        1.83        6.93      4.98 o 
  -8   5   2      117.25      128.32     15.03 o 
  -7   5   2        2.84        4.12      4.94 o 
  -6   5   2      279.05      291.88     13.31 o 
  -5   5   2      924.28      885.55     20.82 o 
  -4   5   2     1031.50      958.31     34.54 o 
  -3   5   2      359.16      376.54      9.03 o 
  -2   5   2      358.07      340.60      7.96 o 
  -1   5   2     3544.20     3667.83     40.61 o 
   0   5   2       76.31       55.78      4.84 o 
   1   5   2      257.54      225.82      5.30 o 
   2   5   2     2087.28     2129.65     24.63 o 
   3   5   2     6287.38     6502.87     57.27 o 
   4   5   2     4751.35     5078.40     47.12 o 
   5   5   2       52.82       45.93      3.04 o 
   6   5   2       22.31       19.99      3.99 o 
   7   5   2     1678.56     1629.57     36.08 o 
   8   5   2     2733.73     2793.51     43.87 o 
   9   5   2      636.97      639.88     19.88 o 
  10   5   2      180.03      173.63     12.56 o 
  -7   6   2       37.64       37.86      8.54 o 
  -6   6   2      204.89      194.24     11.06 o 
  -5   6   2     1526.77     1468.51     28.88 o 
  -4   6   2     4219.08     4298.93     65.96 o 
  -3   6   2      298.31      299.74     15.72 o 
  -2   6   2       73.36       82.17      5.22 o 
  -1   6   2     3266.85     3338.67     34.37 o 
   0   6   2     6367.79     6551.15     58.50 o 
   1   6   2     2041.89     2121.08     22.90 o 
   2   6   2     5170.25     5216.08     47.52 o 
   3   6   2     9804.26    10059.97     85.59 o 
   4   6   2     3118.37     3181.69     32.96 o 
   5   6   2       95.44      102.68      4.63 o 
   6   6   2      107.28      103.78     11.30 o 
   7   6   2     1197.22     1123.13     23.85 o 
   8   6   2     1849.69     1837.16     34.05 o 
   9   6   2      525.30      541.91     25.35 o 
  10   6   2       66.53       72.66      8.68 o 
  -6   7   2       54.13       52.81     10.66 o 
  -5   7   2      189.98      188.11     11.18 o 
  -4   7   2      276.17      256.81     18.12 o 
  -3   7   2        0.23        0.44      2.29 o 
  -2   7   2       86.85       91.70      5.48 o 
  -1   7   2       80.82       85.56      4.75 o 
   0   7   2       15.30       23.86      3.36 o 
   1   7   2      406.96      384.28      7.70 o 
   2   7   2       25.28       42.64      5.28 o 
   3   7   2       46.01       43.16      3.30 o 
   4   7   2      313.69      275.94      7.47 o 
   5   7   2       15.66       23.81      3.05 o 
   6   7   2        0.82       -0.13      2.58 o 
   7   7   2      171.35      168.52     11.27 o 
   8   7   2       11.25       10.82      7.32 o 
   9   7   2        0.48        4.83      5.50 o 
  10   7   2        3.13        4.83      4.32 o 
  -6   8   2      120.46      129.70     13.33 o 
  -5   8   2       33.98       33.74      7.05 o 
  -4   8   2      365.32      342.01     26.90 o 
  -3   8   2      664.47      698.98     24.06 o 
  -2   8   2      428.92      464.84     13.66 o 
  -1   8   2       11.70       19.75      3.70 o 
   0   8   2     1065.02      998.63     29.96 o 
   1   8   2     4346.04     4328.24     52.27 o 
   2   8   2     2397.33     2403.23     34.05 o 
   3   8   2       22.27       13.91      2.98 o 
   4   8   2       92.90       83.21      5.18 o 
   5   8   2     1946.92     1937.17     24.92 o 
   6   8   2     1745.09     1645.91     28.84 o 
   7   8   2      812.97      786.98     20.06 o 
   8   8   2      769.22      791.64     21.40 o 
   9   8   2      465.66      460.14     17.22 o 
  10   8   2       64.60       58.32      7.68 o 
  -5   9   2      237.02      257.42     17.19 o 
  -4   9   2       90.81       89.65     16.03 o 
  -3   9   2      627.43      621.24     23.95 o 
  -2   9   2      575.52      574.94     16.38 o 
  -1   9   2     1303.44     1300.48     41.31 o 
   0   9   2     1362.70     1395.81     46.20 o 
   1   9   2     2853.94     2852.62     40.44 o 
   2   9   2      928.97      898.76     19.59 o 
   3   9   2       65.99       61.70      6.86 o 
   4   9   2      132.15      113.74      7.73 o 
   5   9   2     1085.95     1069.16     21.78 o 
   6   9   2     2421.75     2411.85     49.82 o 
   7   9   2      922.87      934.36     29.46 o 
   8   9   2       74.91       66.87      7.77 o 
   9   9   2       68.80       74.77      8.50 o 
  10   9   2       52.33       68.10      8.69 o 
  -4  10   2        2.43       -1.49      5.58 o 
  -3  10   2        0.12        2.43      5.71 o 
  -2  10   2        9.76        8.62     12.27 o 
  -1  10   2      210.12      219.16     20.99 o 
   0  10   2      158.95      147.40      9.07 o 
   1  10   2        5.55       12.53      3.86 o 
   2  10   2       17.07       13.01      5.73 o 
   3  10   2       46.30       42.98      8.99 o 
   4  10   2        0.01        0.26      3.14 o 
   5  10   2       92.21       90.56      7.78 o 
   6  10   2        1.10        0.00      6.62 o 
   7  10   2      152.64      172.05     27.14 o 
   8  10   2        1.35        5.22      4.73 o 
   9  10   2        2.69       10.46      5.09 o 
  10  10   2       41.38       75.72     16.22 o 
  -3  11   2       57.26       66.24     11.62 o 
  -2  11   2      690.03      731.65     28.23 o 
  -1  11   2      808.82      796.96     28.83 o 
   0  11   2      196.10      219.67     11.24 o 
   1  11   2      217.51      202.70     10.86 o 
   2  11   2      748.96      691.37     18.84 o 
   3  11   2      952.68      885.75     49.81 o 
   4  11   2      348.63      330.34     13.69 o 
   5  11   2      676.14      644.19     35.08 o 
   6  11   2      832.66      796.84     28.59 o 
   7  11   2      559.46      529.42     23.66 o 
   8  11   2        1.54        6.36      4.89 o 
   9  11   2       23.65       41.60     16.84 o 
  -2  12   2      616.79      615.35     26.99 o 
  -1  12   2      693.00      674.56     27.65 o 
   0  12   2      271.44      260.01     12.77 o 
   1  12   2        1.70       -2.66      7.81 o 
   2  12   2       32.73       27.94      5.65 o 
   3  12   2      676.73      706.54     20.22 o 
   4  12   2      990.01      995.93     24.28 o 
   5  12   2      421.23      402.26     18.81 o 
   6  12   2      149.21      156.81     15.14 o 
   7  12   2      175.21      202.23     17.16 o 
   8  12   2       87.19       98.50     13.55 o 
  -1  13   2        1.90        5.33      9.27 o 
   0  13   2       39.59       38.14     10.81 o 
   1  13   2        5.91        6.69      4.33 o 
   2  13   2       74.48       71.29      8.60 o 
   3  13   2        4.39        5.82      5.24 o 
   4  13   2        0.01       -6.08      7.40 o 
   5  13   2        1.14        1.89      5.53 o 
   6  13   2        2.61       -6.51      5.32 o 
   7  13   2       57.34       43.10     21.20 o 
   1  14   2      210.40      192.27     17.34 o 
   2  14   2       56.90       53.14      7.67 o 
   3  14   2      296.58      285.75     20.26 o 
   4  14   2      702.27      731.00     22.33 o 
   5  14   2      270.92      271.54     19.69 o 
   6  14   2       20.77       24.36      8.24 o 
  -5 -13   3      158.04      134.91     15.34 o 
  -4 -13   3      286.16      303.94     15.18 o 
  -3 -13   3      257.94      275.14     15.17 o 
  -2 -13   3       71.08       96.00     10.18 o 
  -1 -13   3       13.97       11.75      5.53 o 
  -7 -12   3        7.11       13.81      6.58 o 
  -6 -12   3        1.28        4.53      4.68 o 
  -5 -12   3       66.92       72.41     11.72 o 
  -4 -12   3       73.11       74.65      8.73 o 
  -3 -12   3       13.29       28.32      6.05 o 
  -2 -12   3       17.97       20.10      5.37 o 
  -1 -12   3        2.24       -4.06      3.70 o 
   0 -12   3       14.78       27.38     12.41 o 
   1 -12   3       53.67       49.55     11.00 o 
  -8 -11   3       23.67       27.77     14.02 o 
  -7 -11   3      113.83      137.16     21.35 o 
  -6 -11   3      877.08      894.42     39.06 o 
  -5 -11   3      913.18     1016.10     67.76 o 
  -4 -11   3       90.48       82.45     10.54 o 
  -3 -11   3        4.96        8.74      4.26 o 
  -2 -11   3      204.55      233.09     12.06 o 
  -1 -11   3     1116.23     1066.04     33.28 o 
   0 -11   3      819.22      820.61     22.64 o 
   1 -11   3      566.71      634.49     20.03 o 
   2 -11   3      496.52      551.81     19.18 o 
   3 -11   3      157.70      161.03     15.90 o 
  -9 -10   3      219.44      262.31     17.71 o 
  -8 -10   3      297.28      319.43     19.56 o 
  -7 -10   3      425.20      409.79     20.69 o 
  -6 -10   3      716.12      749.79     32.20 o 
  -5 -10   3     1035.25     1043.10     38.25 o 
  -4 -10   3      819.41      822.30     21.18 o 
  -3 -10   3       23.96       30.25      7.10 o 
  -2 -10   3      277.26      277.55     12.46 o 
  -1 -10   3     1391.83     1390.28     28.54 o 
   0 -10   3     1012.50      911.72     22.89 o 
   1 -10   3        3.44        1.29      3.76 o 
   2 -10   3       11.37       18.31      5.27 o 
   3 -10   3      343.51      382.61     15.74 o 
   4 -10   3      130.90      138.94     15.22 o 
  -9  -9   3       12.86       21.95      7.06 o 
  -8  -9   3        8.36       15.47      9.74 o 
  -7  -9   3       12.44       25.58      7.37 o 
  -6  -9   3       27.01       16.94      6.15 o 
  -5  -9   3      178.64      169.47     10.13 o 
  -4  -9   3       32.63       47.50      6.26 o 
  -3  -9   3      117.16      113.32      8.64 o 
  -2  -9   3       48.49       33.79      7.52 o 
  -1  -9   3      318.66      326.25     12.81 o 
   0  -9   3      312.87      284.21     12.27 o 
   1  -9   3       56.22       52.15      6.62 o 
   2  -9   3        2.39       -1.00      3.31 o 
   3  -9   3        2.21        1.90      4.12 o 
   4  -9   3       95.34       97.16      9.50 o 
   5  -9   3      220.82      216.29     16.90 o 
  -9  -8   3      307.09      346.44     20.16 o 
  -8  -8   3     1189.79     1250.74     36.85 o 
  -7  -8   3      867.20      873.90     28.98 o 
  -6  -8   3      243.88      210.57     14.01 o 
  -5  -8   3       40.60       42.72      5.77 o 
  -4  -8   3      748.35      733.65     17.92 o 
  -3  -8   3      893.69      849.53     19.40 o 
  -2  -8   3     1291.40     1175.34     23.32 o 
  -1  -8   3     2632.59     2658.15     38.86 o 
   0  -8   3     2010.32     2017.30     32.75 o 
   1  -8   3      703.44      756.54     18.82 o 
   2  -8   3       78.05       70.63      6.98 o 
   3  -8   3      196.13      190.49     10.59 o 
   4  -8   3     1573.35     1625.74     31.38 o 
   5  -8   3     1092.59     1192.65     34.82 o 
 -10  -7   3      124.27      125.44     11.48 o 
  -9  -7   3      191.14      194.83     12.81 o 
  -8  -7   3      945.23     1033.67     29.98 o 
  -7  -7   3     1050.20     1100.79     33.36 o 
  -6  -7   3      137.88      146.81     12.01 o 
  -5  -7   3       25.92       36.15      4.51 o 
  -4  -7   3     1498.94     1550.49     21.44 o 
  -3  -7   3     3190.27     3240.88     34.74 o 
  -2  -7   3     1077.57     1069.56     27.84 o 
  -1  -7   3      203.86      181.99      8.54 o 
   0  -7   3      499.25      503.63     13.93 o 
   1  -7   3      925.68      926.44     37.70 o 
   2  -7   3      128.15      131.73      8.26 o 
   3  -7   3       28.55       31.10      4.97 o 
   4  -7   3      608.37      640.46     22.64 o 
   5  -7   3      423.65      435.93     15.37 o 
   6  -7   3       95.95       86.99     11.38 o 
 -10  -6   3        9.14       13.32      8.31 o 
  -9  -6   3        2.71        1.51      4.24 o 
  -8  -6   3       22.49       24.21      5.66 o 
  -7  -6   3        2.99       -1.26      3.72 o 
  -6  -6   3        7.91       10.57      3.80 o 
  -5  -6   3       66.22       76.14      5.10 o 
  -4  -6   3      352.93      348.34      8.96 o 
  -3  -6   3      441.25      450.43      9.77 o 
  -2  -6   3       59.37       50.27      4.39 o 
  -1  -6   3        8.16        4.23      2.67 o 
   0  -6   3      169.67      178.08     10.98 o 
   1  -6   3       14.25       11.11      2.40 o 
   2  -6   3      339.39      349.50      9.08 o 
   3  -6   3       77.71       87.23      6.86 o 
   4  -6   3      825.02      787.66     15.91 o 
   5  -6   3      130.83      131.19      7.68 o 
   6  -6   3       96.74       95.32      8.76 o 
   7  -6   3       14.05       23.97     10.51 o 
 -10  -5   3      734.61      760.73     54.04 o 
  -9  -5   3      610.67      636.26     24.10 o 
  -8  -5   3       95.66      105.93      9.19 o 
  -7  -5   3      146.43      136.19     13.61 o 
  -6  -5   3     1055.11     1074.62     22.38 o 
  -5  -5   3     1775.11     1792.92     23.28 o 
  -4  -5   3      979.69      984.39     15.29 o 
  -3  -5   3     5170.70     4912.90     46.62 o 
  -2  -5   3     5636.52     5616.94     51.24 o 
  -1  -5   3      693.06      657.83     22.20 o 
   0  -5   3      213.44      211.69      5.34 o 
   1  -5   3     2101.17     2177.92     24.67 o 
   2  -5   3    11602.74    11866.96    101.55 o 
   3  -5   3     3095.38     3168.84     35.39 o 
   4  -5   3      210.65      195.54      7.45 o 
   5  -5   3      404.92      422.80     16.00 o 
   6  -5   3      697.03      697.02     18.74 o 
   7  -5   3      317.92      315.28     19.64 o 
   8  -5   3      158.48      166.99     15.81 o 
 -10  -4   3      900.87      895.98     34.89 o 
  -9  -4   3      362.12      355.14     15.45 o 
  -8  -4   3        7.50        3.68      4.91 o 
  -7  -4   3       24.60       35.13      5.34 o 
  -6  -4   3     1646.92     1593.37     28.00 o 
  -5  -4   3     3078.21     3069.46     33.21 o 
  -4  -4   3     3050.25     3156.19     46.24 o 
  -3  -4   3     1143.63     1096.34     15.09 o 
  -2  -4   3     3872.01     4121.43     38.75 o 
  -1  -4   3     3229.71     3547.67     33.68 o 
   0  -4   3      157.43      225.16      7.65 o 
   1  -4   3     2161.64     2182.08     23.73 o 
   2  -4   3     4552.35     4665.28     44.61 o 
   3  -4   3     2478.52     2482.99     34.22 o 
   4  -4   3       13.08       10.04      2.95 o 
   5  -4   3      101.28      105.48      6.33 o 
   6  -4   3      424.52      417.61     15.40 o 
   7  -4   3      309.07      341.27     13.78 o 
   8  -4   3       32.89       35.65      8.70 o 
 -10  -3   3        0.94        4.59      7.76 o 
  -9  -3   3       88.78       94.90     12.80 o 
  -8  -3   3       24.68       22.53      4.60 o 
  -7  -3   3        0.09        0.19      2.77 o 
  -6  -3   3       13.54       18.40      4.30 o 
  -5  -3   3      302.11      300.27      7.66 o 
  -4  -3   3     1433.79     1419.74     19.92 o 
  -3  -3   3       60.23       61.16      3.53 o 
  -2  -3   3       27.91       28.04      2.52 o 
  -1  -3   3      616.84      616.10      9.24 o 
   0  -3   3     3695.98     3841.21     46.49 o 
   1  -3   3     1519.61     1581.02     17.83 o 
   2  -3   3      229.38      218.64      5.97 o 
   3  -3   3     1898.49     1901.46     22.83 o 
   4  -3   3      627.16      617.98     12.13 o 
   5  -3   3       16.35       17.09      3.56 o 
   6  -3   3       16.86       18.10      3.40 o 
   7  -3   3      787.94      792.60     27.23 o 
   8  -3   3      480.46      445.97     21.73 o 
   9  -3   3      109.45      108.85     13.64 o 
 -10  -2   3       90.25       99.56     14.26 o 
  -9  -2   3      546.20      535.60     54.40 o 
  -8  -2   3      519.96      538.51     17.03 o 
  -7  -2   3       21.82       27.64      4.80 o 
  -6  -2   3      979.02      948.12     30.98 o 
  -5  -2   3     9479.07     9849.98     85.77 o 
  -4  -2   3     6674.57     6728.44     69.02 o 
  -3  -2   3      846.01      949.59     16.77 o 
  -2  -2   3       25.08       14.42      2.03 o 
  -1  -2   3    10657.00    11076.64     90.02 o 
   0  -2   3    19790.67    21410.67    300.95 o 
   1  -2   3     6870.44     7038.91     59.35 o 
   2  -2   3     2676.75     2628.87     26.50 o 
   3  -2   3     3104.39     3127.51     31.88 o 
   4  -2   3     1438.41     1414.77     19.11 o 
   5  -2   3      353.03      335.23     11.05 o 
   6  -2   3      980.17      997.15     17.43 o 
   7  -2   3     2581.50     2541.02     58.16 o 
   8  -2   3     1323.93     1361.04     48.59 o 
   9  -2   3      164.96      167.12     16.13 o 
 -10  -1   3       14.41       10.83      7.82 o 
  -9  -1   3       98.78      110.67     13.92 o 
  -8  -1   3      809.37      765.50     49.87 o 
  -7  -1   3     1239.15     1260.34     28.08 o 
  -6  -1   3      546.92      531.27     14.44 o 
  -5  -1   3     2301.47     2317.87     28.55 o 
  -4  -1   3     2631.91     2662.10     27.96 o 
  -3  -1   3     1194.65     1132.03     14.15 o 
  -2  -1   3      529.34      571.39      8.45 o 
  -1  -1   3       52.15       42.43      2.29 o 
   0  -1   3    16735.05    17648.69    163.24 o 
   1  -1   3     8517.50     9365.39     76.27 o 
   2  -1   3      663.91      723.05      9.98 o 
   3  -1   3       57.15       51.73      4.76 o 
   4  -1   3      240.37      208.49      7.54 o 
   5  -1   3      925.85      930.41     15.07 o 
   6  -1   3      121.08      129.32      9.57 o 
   7  -1   3      169.62      184.51      9.82 o 
   8  -1   3      150.09      148.74     10.22 o 
   9  -1   3       16.66       16.31      6.93 o 
  -9   0   3       15.73       18.25      9.42 o 
  -8   0   3       46.40       32.73      9.62 o 
  -7   0   3       28.70       36.70      5.88 o 
  -6   0   3       71.54       80.65      4.87 o 
  -5   0   3       13.56       18.27      2.62 o 
  -4   0   3     1037.79     1037.79     14.40 o 
  -3   0   3      613.50      450.74     10.71 o 
  -2   0   3        1.18        2.23      1.85 o 
  -1   0   3      788.57      838.57      9.75 o 
   0   0   3    11236.07    12040.91     96.73 o 
   1   0   3     5289.70     5640.45     43.83 o 
   2   0   3     1397.70     1488.49     15.68 o 
   3   0   3      507.52      540.19     10.53 o 
   4   0   3     4236.33     4387.77     41.57 o 
   5   0   3     1784.22     1745.85     21.69 o 
   6   0   3      512.65      509.49     10.95 o 
   7   0   3      143.88      144.28      8.98 o 
   8   0   3       69.08       66.93      7.39 o 
   9   0   3      119.59      126.70     12.17 o 
  10   0   3      105.12      111.81     14.02 o 
  -9   1   3       87.56       85.59     15.64 o 
  -8   1   3      743.13      758.03     45.90 o 
  -7   1   3     2295.51     2350.37     52.10 o 
  -6   1   3      991.07      984.45     16.42 o 
  -5   1   3      176.66      181.66      6.22 o 
  -4   1   3     1013.48      983.50     15.33 o 
  -3   1   3     3981.83     4259.40     39.51 o 
  -2   1   3    17784.63    19182.83    194.70 o 
  -1   1   3     6110.76     6305.29     48.13 o 
   0   1   3     1762.39     1749.56     18.90 o 
   1   1   3     5847.99     6087.54     78.68 o 
   2   1   3      616.98      721.65     10.41 o 
   3   1   3      481.23      460.00      7.62 o 
   4   1   3     1118.15     1085.03     14.14 o 
   5   1   3     8059.74     8218.86     72.37 o 
   6   1   3     3738.58     3688.20     54.34 o 
   7   1   3      188.16      200.81      9.86 o 
   8   1   3       50.37       53.19      6.54 o 
   9   1   3      549.22      553.13     18.27 o 
  10   1   3      834.46      833.15     24.28 o 
  -9   2   3      313.22      332.80     23.68 o 
  -8   2   3      471.16      427.03     32.27 o 
  -7   2   3      830.62      910.63     33.89 o 
  -6   2   3      523.51      521.05     14.81 o 
  -5   2   3       26.18       21.30      2.95 o 
  -4   2   3        7.87       11.64      2.12 o 
  -3   2   3     4443.22     4724.25     43.73 o 
  -2   2   3     6976.53     7386.58     62.87 o 
  -1   2   3       26.08       21.65      2.39 o 
   0   2   3     1265.16     1304.55     14.98 o 
   1   2   3    12051.65    12826.12    102.47 o 
   2   2   3     2033.95     2158.71     20.85 o 
   3   2   3     3323.91     3406.96     31.61 o 
   4   2   3     1818.46     1659.72     19.26 o 
   5   2   3     4799.82     4570.54     53.35 o 
   6   2   3     1086.83     1091.45     24.42 o 
   7   2   3        8.80        6.41      2.89 o 
   8   2   3        2.50       10.32      3.62 o 
   9   2   3       69.68       86.79      8.72 o 
  10   2   3       96.36      106.63     12.78 o 
  -8   3   3        0.05        9.63      5.25 o 
  -7   3   3      101.78       97.75     11.98 o 
  -6   3   3      762.18      726.80     21.45 o 
  -5   3   3       38.31       41.91      3.85 o 
  -4   3   3       89.16       85.50      4.38 o 
  -3   3   3      448.65      462.17      8.65 o 
  -2   3   3     1629.81     1487.44     22.50 o 
  -1   3   3     2201.53     2391.74     23.44 o 
   0   3   3     1822.81     1937.39     19.19 o 
   1   3   3     5338.54     5710.57     48.42 o 
   2   3   3       50.81       41.31      2.42 o 
   3   3   3    10575.04    11697.47     95.84 o 
   4   3   3     5377.78     5849.35     62.69 o 
   5   3   3      698.44      615.41     16.62 o 
   6   3   3      944.15      850.57     18.52 o 
   7   3   3      529.13      498.93     15.13 o 
   8   3   3      132.49      158.05     10.14 o 
   9   3   3      184.29      203.50     17.33 o 
  10   3   3      509.71      519.14     22.88 o 
  -8   4   3      150.55      140.59     15.45 o 
  -7   4   3        3.53        5.62      4.68 o 
  -6   4   3      467.66      463.43     20.85 o 
  -5   4   3     1594.75     1533.40     27.70 o 
  -4   4   3     1222.24     1219.85     20.56 o 
  -3   4   3     1646.92     1613.55     25.53 o 
  -2   4   3     7882.48     8095.26     70.23 o 
  -1   4   3     8907.17     9143.30     89.88 o 
   0   4   3     1037.06     1011.10     12.61 o 
   1   4   3      296.08      323.28      6.25 o 
   2   4   3     8863.13     9003.97     75.00 o 
   3   4   3    27103.51    28347.20    223.77 o 
   4   4   3     3867.74     4020.81     38.00 o 
   5   4   3       69.93       92.65      6.24 o 
   6   4   3      438.55      383.26     12.09 o 
   7   4   3     1611.21     1540.13     28.10 o 
   8   4   3     1043.69     1027.82     23.90 o 
   9   4   3      449.50      465.42     16.87 o 
  10   4   3      937.53     1026.26     35.36 o 
  -8   5   3      177.43      169.76     17.08 o 
  -7   5   3       29.86       21.19      7.21 o 
  -6   5   3      104.50      122.35      9.30 o 
  -5   5   3     1236.99     1186.07     24.90 o 
  -4   5   3     1767.00     1743.54     29.57 o 
  -3   5   3     1565.39     1515.08     20.13 o 
  -2   5   3     1030.13     1015.52     14.70 o 
  -1   5   3       22.14       15.40      2.19 o 
   0   5   3       73.94      100.28      5.24 o 
   1   5   3     1303.74     1263.38     15.31 o 
   2   5   3     1652.49     1729.31     19.34 o 
   3   5   3     3266.20     3354.29     32.89 o 
   4   5   3      778.43      723.05     11.36 o 
   5   5   3       27.79       26.27      2.57 o 
   6   5   3        0.62        1.90      3.44 o 
   7   5   3      110.76      109.21      8.14 o 
   8   5   3      260.54      266.00     12.68 o 
   9   5   3        6.26        7.68      4.47 o 
  10   5   3       74.27       81.59      9.22 o 
  -7   6   3       38.96       36.12      9.94 o 
  -6   6   3       12.83       10.18      4.01 o 
  -5   6   3      165.62      160.26     10.73 o 
  -4   6   3      390.92      357.02     13.59 o 
  -3   6   3      363.87      374.88     21.22 o 
  -2   6   3       31.09       36.18      3.36 o 
  -1   6   3      214.67      225.11      6.41 o 
   0   6   3     1597.21     1533.38     18.85 o 
   1   6   3     2240.31     2177.42     23.72 o 
   2   6   3      802.89      816.80     12.20 o 
   3   6   3      345.30      338.22      9.26 o 
   4   6   3     1346.15     1239.34     16.82 o 
   5   6   3     1168.13     1167.13     16.35 o 
   6   6   3      245.22      238.69     15.10 o 
   7   6   3      255.60      228.25     10.62 o 
   8   6   3     1363.23     1314.81     27.69 o 
   9   6   3      575.24      620.17     19.78 o 
  10   6   3       12.43        6.48      4.53 o 
  -7   7   3      396.11      399.28     27.12 o 
  -6   7   3      139.92      121.20     11.69 o 
  -5   7   3      447.24      463.63     29.66 o 
  -4   7   3     1806.99     1798.00     37.33 o 
  -3   7   3     1992.78     2035.47     33.10 o 
  -2   7   3       81.20       71.85      6.09 o 
  -1   7   3      375.90      365.91      8.82 o 
   0   7   3     6439.86     6633.06     60.75 o 
   1   7   3     7427.04     7648.94    126.52 o 
   2   7   3      872.20      866.04     12.99 o 
   3   7   3      314.16      301.22      7.47 o 
   4   7   3     1040.13     1013.65     15.38 o 
   5   7   3      583.57      565.73     11.17 o 
   6   7   3      923.75     1000.06     21.11 o 
   7   7   3     1316.99     1326.88     42.56 o 
   8   7   3     1558.67     1543.46     30.60 o 
   9   7   3      610.96      574.52     18.88 o 
  10   7   3       87.92       85.70     11.50 o 
  -6   8   3      307.83      314.34     18.27 o 
  -5   8   3      134.20      140.43     13.29 o 
  -4   8   3      206.73      217.24     14.61 o 
  -3   8   3      219.46      212.36     14.46 o 
  -2   8   3       77.85       78.77      5.32 o 
  -1   8   3      107.25       98.37      6.33 o 
   0   8   3     1311.21     1341.22     19.04 o 
   1   8   3     2286.16     2226.89     25.81 o 
   2   8   3     1102.69     1073.33     15.35 o 
   3   8   3      170.73      147.40      5.50 o 
   4   8   3      154.32      177.02     10.06 o 
   5   8   3      550.28      549.04     11.71 o 
   6   8   3      539.59      473.68     14.62 o 
   7   8   3      290.36      244.28     15.72 o 
   8   8   3       89.58       87.29      8.45 o 
   9   8   3       32.84       32.52      5.98 o 
  10   8   3        3.17       -2.07      3.81 o 
  -5   9   3       31.45       30.03      7.48 o 
  -4   9   3       25.40       23.54      6.46 o 
  -3   9   3      422.25      437.16     20.08 o 
  -2   9   3      215.89      236.25     34.87 o 
  -1   9   3      204.84      188.40      9.44 o 
   0   9   3      164.76      155.91      9.96 o 
   1   9   3      887.45      810.86     19.39 o 
   2   9   3     1658.03     1656.02     27.71 o 
   3   9   3       41.72       51.49      5.75 o 
   4   9   3        1.53        1.61      2.92 o 
   5   9   3     1982.78     1915.27     30.85 o 
   6   9   3     1943.82     1820.09     31.28 o 
   7   9   3      297.70      306.09     12.54 o 
   8   9   3       23.61       27.13      5.16 o 
   9   9   3      162.64      164.80     11.63 o 
  10   9   3      254.73      227.48     14.54 o 
  -4  10   3       31.69       41.54      8.30 o 
  -3  10   3      160.70      149.30     14.22 o 
  -2  10   3     1074.21     1045.02     32.29 o 
  -1  10   3      820.13      839.20     20.51 o 
   0  10   3     1158.77     1233.57     25.04 o 
   1  10   3      401.30      454.45     14.95 o 
   2  10   3      548.23      511.34     15.11 o 
   3  10   3      151.41      142.98     12.15 o 
   4  10   3      780.99      757.93     18.71 o 
   5  10   3     1898.67     1835.04     32.40 o 
   6  10   3     1984.76     1985.18     45.44 o 
   7  10   3      756.62      795.73     27.82 o 
   8  10   3        0.70        0.05      4.42 o 
   9  10   3       31.09       31.12     10.60 o 
  10  10   3      363.71      400.02     21.61 o 
  -3  11   3      134.69      138.31     25.49 o 
  -2  11   3      340.43      356.84     19.95 o 
  -1  11   3      462.82      423.33     21.37 o 
   0  11   3      226.44      219.50     11.29 o 
   1  11   3       32.61       30.14      5.24 o 
   2  11   3       14.60        8.29      4.19 o 
   3  11   3       36.81       38.93      6.09 o 
   4  11   3      330.33      299.70     15.93 o 
   5  11   3      304.49      262.40     11.71 o 
   6  11   3      224.58      252.00     16.64 o 
   7  11   3        6.59       10.19      9.06 o 
   8  11   3       44.46       47.54      9.02 o 
   9  11   3       40.43       42.89      8.54 o 
  -2  12   3       64.86       78.10     11.91 o 
  -1  12   3      352.50      354.09     20.14 o 
   0  12   3      197.16      177.32     15.49 o 
   1  12   3       26.14       26.25      6.95 o 
   2  12   3      162.69      183.37     11.05 o 
   3  12   3      444.96      397.30     15.09 o 
   4  12   3      332.15      323.58     25.71 o 
   5  12   3      197.86      200.25     11.41 o 
   6  12   3      121.33      116.36     13.19 o 
   7  12   3      113.38      113.32     15.04 o 
   8  12   3      203.18      203.74     17.75 o 
   9  12   3      121.80      142.81     16.09 o 
  -1  13   3      290.30      281.05     22.05 o 
   0  13   3      366.05      371.30     20.93 o 
   1  13   3      104.03      114.05     10.16 o 
   2  13   3      142.14      131.39     13.44 o 
   3  13   3      837.70      809.53     22.53 o 
   4  13   3     1417.20     1320.38     29.88 o 
   5  13   3      424.91      437.64     35.79 o 
   6  13   3       10.69        6.19      6.32 o 
   7  13   3       89.92       87.39     12.68 o 
   8  13   3      278.91      333.71     56.26 o 
   1  14   3       30.12       49.58     22.22 o 
   2  14   3       99.67      118.01     10.50 o 
   3  14   3      219.83      218.42     13.41 o 
   4  14   3       10.62       17.27      5.68 o 
   5  14   3        4.45       -4.67      5.00 o 
   6  14   3        6.77        0.54      6.00 o 
  -5 -13   4      244.46      277.22     20.21 o 
  -4 -13   4      135.38      165.69     15.08 o 
  -3 -13   4      203.66      227.28     14.42 o 
  -2 -13   4      211.45      203.39     17.96 o 
  -1 -13   4       32.75       22.27      6.74 o 
  -6 -12   4      775.82      843.71     31.25 o 
  -5 -12   4      711.45      748.04     29.47 o 
  -4 -12   4      127.81      144.94     11.52 o 
  -3 -12   4       59.28       68.36     11.59 o 
  -2 -12   4      274.79      251.17     16.48 o 
  -1 -12   4      335.08      335.93     15.50 o 
   0 -12   4      261.07      271.35     14.62 o 
   1 -12   4      238.49      245.69     14.53 o 
  -7 -11   4       14.28       15.69      5.77 o 
  -6 -11   4      188.04      218.96     17.38 o 
  -5 -11   4       47.55       46.84      7.06 o 
  -4 -11   4       13.39       14.41      5.07 o 
  -3 -11   4        0.41       -0.44      3.79 o 
  -2 -11   4      250.06      238.41     12.88 o 
  -1 -11   4       47.21       53.58      7.60 o 
   0 -11   4       22.59       33.18      6.68 o 
   1 -11   4        8.67       13.69      5.88 o 
   2 -11   4        3.47        4.64      5.06 o 
  -8 -10   4      193.36      195.24     22.78 o 
  -7 -10   4      130.31      131.77     40.88 o 
  -6 -10   4      388.75      393.94     20.14 o 
  -5 -10   4      359.55      345.96     14.28 o 
  -4 -10   4      149.77      159.95     17.04 o 
  -3 -10   4       30.43       33.00      6.01 o 
  -2 -10   4      373.93      381.02     14.80 o 
  -1 -10   4     1105.17     1079.98     25.15 o 
   0 -10   4     1290.23     1263.02     27.78 o 
   1 -10   4      304.21      324.76     17.29 o 
   2 -10   4        2.67       -4.63      4.64 o 
   3 -10   4      150.98      168.46     14.39 o 
   4 -10   4      210.21      224.75     22.44 o 
  -9  -9   4      326.54      312.90     19.35 o 
  -8  -9   4     1096.11     1093.45     35.31 o 
  -7  -9   4      800.48      849.76     29.62 o 
  -6  -9   4      471.27      457.26     20.71 o 
  -5  -9   4      131.47      132.72      9.46 o 
  -4  -9   4      307.97      325.44     12.83 o 
  -3  -9   4      416.33      398.71     14.19 o 
  -2  -9   4      281.59      239.29     11.30 o 
  -1  -9   4     1434.70     1417.80     27.92 o 
   0  -9   4     1262.88     1286.31     49.53 o 
   1  -9   4      258.76      226.38     11.25 o 
   2  -9   4        0.69       -3.05      5.12 o 
   3  -9   4      451.61      478.68     16.70 o 
   4  -9   4     1034.16     1110.50     38.85 o 
   5  -9   4      252.16      263.59     21.88 o 
  -9  -8   4       90.38      106.69     13.14 o 
  -8  -8   4       75.60       99.10     12.56 o 
  -7  -8   4       78.24       84.60     11.03 o 
  -6  -8   4       31.43       33.40      7.27 o 
  -5  -8   4       58.69       59.94      6.50 o 
  -4  -8   4       18.83       20.31      4.66 o 
  -3  -8   4      168.99      156.12      9.29 o 
  -2  -8   4      600.53      578.47     16.32 o 
  -1  -8   4      414.89      388.40     13.45 o 
   0  -8   4        0.90       -0.69      4.32 o 
   1  -8   4       38.93       48.28      6.66 o 
   2  -8   4       21.29       22.59      4.78 o 
   3  -8   4       13.04        9.51      4.71 o 
   4  -8   4        5.05        6.16      6.56 o 
   5  -8   4       33.91       38.34      7.21 o 
  -9  -7   4      145.35      167.40     12.38 o 
  -8  -7   4      332.70      372.05     19.50 o 
  -7  -7   4      391.43      390.30     14.73 o 
  -6  -7   4      123.39      136.63      8.97 o 
  -5  -7   4       19.21       26.16      4.53 o 
  -4  -7   4      491.48      499.14     11.44 o 
  -3  -7   4     4315.56     4376.23     80.49 o 
  -2  -7   4     2592.24     2581.87     37.05 o 
  -1  -7   4     1986.50     1898.78     37.37 o 
   0  -7   4      458.31      434.13     16.87 o 
   1  -7   4      748.63      732.62     17.73 o 
   2  -7   4     1270.80     1247.69     24.46 o 
   3  -7   4      604.70      589.96     16.47 o 
   4  -7   4      731.91      698.22     18.78 o 
   5  -7   4      978.39     1021.91     29.54 o 
   6  -7   4      272.58      275.77     21.37 o 
 -10  -6   4      572.34      587.15     28.24 o 
  -9  -6   4      425.61      482.20     18.17 o 
  -8  -6   4      381.89      381.95     15.23 o 
  -7  -6   4      954.11      974.70     23.23 o 
  -6  -6   4      739.05      745.33     18.76 o 
  -5  -6   4      172.29      167.63      7.12 o 
  -4  -6   4     1326.57     1319.22     19.46 o 
  -3  -6   4     5819.22     5886.65     55.68 o 
  -2  -6   4     4422.18     4470.88     43.71 o 
  -1  -6   4      184.97      227.49      9.08 o 
   0  -6   4       61.78       70.74      3.95 o 
   1  -6   4     1955.24     1954.85     32.52 o 
   2  -6   4     2138.56     2144.27     26.82 o 
   3  -6   4     1100.37     1076.84     20.84 o 
   4  -6   4      388.43      390.09     12.74 o 
   5  -6   4      528.71      517.99     19.84 o 
   6  -6   4      393.39      404.92     14.73 o 
 -10  -5   4      173.41      198.83     25.34 o 
  -9  -5   4       46.09       58.64      7.94 o 
  -8  -5   4        4.31        0.39      3.74 o 
  -7  -5   4        1.43        0.80      3.15 o 
  -6  -5   4       41.20       42.59      5.64 o 
  -5  -5   4       48.98       54.07      5.50 o 
  -4  -5   4       13.96       14.85      2.83 o 
  -3  -5   4       12.81       13.12      2.86 o 
  -2  -5   4      653.20      694.19     11.66 o 
  -1  -5   4       37.29       36.57      2.98 o 
   0  -5   4       91.62       89.85      4.03 o 
   1  -5   4       12.46       14.37      2.64 o 
   2  -5   4       50.17       50.95      4.19 o 
   3  -5   4      182.83      180.10      8.22 o 
   4  -5   4        1.06        3.06      2.48 o 
   5  -5   4       56.73       62.33      6.47 o 
   6  -5   4       38.38       39.79      6.59 o 
   7  -5   4       30.95       47.48     12.69 o 
   8  -5   4       42.00       34.53     12.82 o 
 -10  -4   4      326.90      330.60     23.81 o 
  -9  -4   4      437.42      437.60     23.06 o 
  -8  -4   4        0.64       -0.57      3.19 o 
  -7  -4   4       20.06       25.38      4.63 o 
  -6  -4   4      924.99      940.01     20.75 o 
  -5  -4   4     3254.47     3191.31     34.92 o 
  -4  -4   4     2552.40     2679.67     39.11 o 
  -3  -4   4      110.52       86.69      4.46 o 
  -2  -4   4      789.75      694.90     12.59 o 
  -1  -4   4     4931.55     5198.76     52.08 o 
   0  -4   4      778.32      864.12     12.36 o 
   1  -4   4      496.22      459.25     11.53 o 
   2  -4   4     8296.27     8330.08     73.43 o 
   3  -4   4     6521.36     6562.54     61.24 o 
   4  -4   4       88.40       84.97      5.41 o 
   5  -4   4       34.82       40.67      5.27 o 
   6  -4   4      583.42      567.99     23.17 o 
   7  -4   4     1529.79     1559.94     37.58 o 
   8  -4   4      590.29      583.73     25.39 o 
 -10  -3   4      425.53      463.66     26.04 o 
  -9  -3   4      363.70      377.48     21.58 o 
  -8  -3   4       39.14       39.46      5.87 o 
  -7  -3   4      291.97      310.29     12.17 o 
  -6  -3   4     1348.71     1365.77     32.69 o 
  -5  -3   4     7063.94     7133.28     65.55 o 
  -4  -3   4     4070.65     4013.68     47.82 o 
  -3  -3   4       52.46       50.25      3.51 o 
  -2  -3   4        1.21        0.96      1.59 o 
  -1  -3   4     4565.47     4950.47     44.55 o 
   0  -3   4     6644.13     7024.62     85.79 o 
   1  -3   4     1067.22      968.39     16.14 o 
   2  -3   4     3237.68     3227.69     37.49 o 
   3  -3   4     1930.12     2007.08     33.92 o 
   4  -3   4      967.27      994.07     27.19 o 
   5  -3   4       13.03       11.51      2.72 o 
   6  -3   4      359.07      336.36     10.08 o 
   7  -3   4     1438.90     1487.03     34.72 o 
   8  -3   4      391.81      409.20     23.53 o 
   9  -3   4       28.77       28.46     11.54 o 
 -10  -2   4       11.41        1.40      6.88 o 
  -9  -2   4        0.55        1.98      7.27 o 
  -8  -2   4       26.99       43.43      8.64 o 
  -7  -2   4       75.86       58.58      6.55 o 
  -6  -2   4      156.64      159.51      8.72 o 
  -5  -2   4      868.14      822.26     13.59 o 
  -4  -2   4        4.33       10.27      2.20 o 
  -3  -2   4      117.96      118.87      4.52 o 
  -2  -2   4      819.71      843.53     11.90 o 
  -1  -2   4        5.81        3.79      1.59 o 
   0  -2   4     1128.33     1366.17     15.46 o 
   1  -2   4       16.70       25.67      2.47 o 
   2  -2   4       32.37       26.36      2.64 o 
   3  -2   4        0.03        1.37      1.59 o 
   4  -2   4        3.84        2.25      2.97 o 
   5  -2   4       10.65        7.64      3.12 o 
   6  -2   4        0.12        0.76      2.02 o 
   7  -2   4       35.11       48.14      6.34 o 
   8  -2   4      206.02      230.95     12.41 o 
   9  -2   4        4.57       11.16      6.00 o 
  -9  -1   4      107.01      125.81     15.07 o 
  -8  -1   4      469.42      471.82     44.36 o 
  -7  -1   4     1559.23     1577.71     46.70 o 
  -6  -1   4      333.90      342.01     18.91 o 
  -5  -1   4     1395.57     1447.11     23.39 o 
  -4  -1   4     4378.82     4272.52     41.31 o 
  -3  -1   4      392.86      353.53      9.30 o 
  -2  -1   4     1066.55     1028.90     13.06 o 
  -1  -1   4     6301.18     6512.43     55.22 o 
   0  -1   4    22396.22    23482.13    185.19 o 
   1  -1   4     7481.71     7932.62     98.07 o 
   2  -1   4      578.88      554.72      8.65 o 
   3  -1   4      818.82      792.31     12.73 o 
   4  -1   4     1994.26     1973.79     23.34 o 
   5  -1   4     4082.27     4139.02     42.44 o 
   6  -1   4     1902.71     1892.31     28.29 o 
   7  -1   4     1197.21     1170.30     24.67 o 
   8  -1   4      902.31      897.92     28.53 o 
   9  -1   4      198.68      218.72     12.58 o 
  -9   0   4       11.76        9.07      6.30 o 
  -8   0   4      700.53      723.64     28.92 o 
  -7   0   4     3292.37     3317.01    110.79 o 
  -6   0   4     1232.41     1258.47     28.37 o 
  -5   0   4        1.44        3.08      1.78 o 
  -4   0   4      346.79      317.12      7.39 o 
  -3   0   4     3701.63     3806.22     36.19 o 
  -2   0   4     3630.81     3647.81     33.59 o 
  -1   0   4      703.07      720.82      9.40 o 
   0   0   4    16924.57    17674.82    173.28 o 
   1   0   4    13331.00    14078.95    130.39 o 
   2   0   4      776.29      835.17     12.08 o 
   3   0   4       78.97       74.21      4.30 o 
   4   0   4     1154.70     1059.78     18.30 o 
   5   0   4     4825.82     4781.39     46.62 o 
   6   0   4     1731.95     1701.08     22.77 o 
   7   0   4      125.08      127.65      8.61 o 
   8   0   4      116.33      101.27     10.19 o 
   9   0   4      284.70      284.90     13.28 o 
  10   0   4       87.66       99.80     13.07 o 
  -9   1   4       20.82       16.30      6.93 o 
  -8   1   4       74.68       87.26     14.19 o 
  -7   1   4      115.52      118.84     13.31 o 
  -6   1   4      113.06      105.70      7.32 o 
  -5   1   4       97.64       98.50      4.93 o 
  -4   1   4        4.39        6.42      1.86 o 
  -3   1   4      250.83      201.48      5.26 o 
  -2   1   4      267.86      281.59      6.87 o 
  -1   1   4     1752.00     1880.39     25.60 o 
   0   1   4     3225.80     3470.13     34.83 o 
   1   1   4    16405.07    17744.70    247.17 o 
   2   1   4      460.10      410.27      6.82 o 
   3   1   4       51.69       56.28      2.99 o 
   4   1   4      102.43       91.91      4.02 o 
   5   1   4      354.80      336.17      8.04 o 
   6   1   4      217.32      212.77      6.92 o 
   7   1   4        0.32        1.34      2.29 o 
   8   1   4        4.79        6.06      3.48 o 
   9   1   4       19.87       20.32      5.10 o 
  10   1   4      150.66      155.63     14.48 o 
  -9   2   4       60.06       62.36     11.26 o 
  -8   2   4      173.79      173.68     16.57 o 
  -7   2   4      718.87      714.03     27.38 o 
  -6   2   4     1075.43     1103.15     22.95 o 
  -5   2   4      199.71      219.32      7.11 o 
  -4   2   4      242.63      226.54      8.07 o 
  -3   2   4     4130.03     4256.61     58.17 o 
  -2   2   4    23165.60    24418.47    259.64 o 
  -1   2   4     1497.97     1409.23     21.30 o 
   0   2   4      229.30      280.97      4.97 o 
   1   2   4       69.99       61.09      2.60 o 
   2   2   4    19426.36    20053.64    158.92 o 
   3   2   4     9162.50     9430.43     78.52 o 
   4   2   4     2238.07     2240.14     34.92 o 
   5   2   4     3010.84     2941.77     30.73 o 
   6   2   4     5301.19     5266.39     62.51 o 
   7   2   4      431.96      451.33     14.17 o 
   8   2   4       37.24       41.21      6.23 o 
   9   2   4      409.82      413.16     15.76 o 
  10   2   4     1066.60     1112.03     38.06 o 
  -8   3   4      323.12      313.85     21.11 o 
  -7   3   4      183.65      177.03     15.69 o 
  -6   3   4      635.69      642.21     49.11 o 
  -5   3   4      465.67      478.67     14.14 o 
  -4   3   4      575.94      619.98     11.16 o 
  -3   3   4     5370.45     5362.28     49.47 o 
  -2   3   4     8976.21     9337.52     87.60 o 
  -1   3   4     1621.25     1732.76     33.32 o 
   0   3   4      591.02      638.33      8.69 o 
   1   3   4       73.93      107.96      7.04 o 
   2   3   4     5552.94     5690.37     49.14 o 
   3   3   4    10731.73    11476.26     94.41 o 
   4   3   4      478.94      383.65      8.11 o 
   5   3   4      428.91      386.07      7.18 o 
   6   3   4      205.14      194.34      9.88 o 
   7   3   4       53.53       60.28      6.42 o 
   8   3   4      153.10      171.79     10.52 o 
   9   3   4      162.29      174.48     11.44 o 
  10   3   4      360.75      403.91     16.59 o 
  -8   4   4        7.41        8.00      6.08 o 
  -7   4   4        1.59       -6.27      4.18 o 
  -6   4   4        1.30        6.05      3.37 o 
  -5   4   4       37.19       20.93      7.85 o 
  -4   4   4      874.09      827.10     18.47 o 
  -3   4   4      290.71      270.09      6.63 o 
  -2   4   4     1807.37     1872.86     20.97 o 
  -1   4   4       66.00       78.88      3.28 o 
   0   4   4        0.12       -1.80      1.20 o 
   1   4   4     1092.49     1131.14     13.77 o 
   2   4   4      618.44      727.07     10.58 o 
   3   4   4      215.49      180.27      6.66 o 
   4   4   4      149.61      153.93      5.24 o 
   5   4   4      146.96      171.96      7.62 o 
   6   4   4        9.94       12.21      3.27 o 
   7   4   4        3.10        3.41      2.94 o 
   8   4   4       47.74       69.30      7.74 o 
   9   4   4       69.23       65.52      8.09 o 
  10   4   4       49.02       50.78      7.32 o 
  -8   5   4      379.94      368.42     22.67 o 
  -7   5   4       28.91       31.24      7.76 o 
  -6   5   4       75.67       89.45      8.31 o 
  -5   5   4     1728.38     1746.53     31.70 o 
  -4   5   4     2807.01     2783.63     40.61 o 
  -3   5   4     1649.22     1676.72     28.91 o 
  -2   5   4      441.25      501.11      9.57 o 
  -1   5   4     1107.81     1063.31     14.36 o 
   0   5   4     4459.79     4487.58     41.66 o 
   1   5   4      954.45      989.83     13.23 o 
   2   5   4     2346.42     2319.82     24.41 o 
   3   5   4     9616.05     9572.08     81.15 o 
   4   5   4     3114.55     3119.98     31.83 o 
   5   5   4      160.11      172.72      6.02 o 
   6   5   4      241.46      224.44      9.42 o 
   7   5   4     1936.40     1802.92     31.29 o 
   8   5   4     3745.09     3653.05     52.22 o 
   9   5   4     1161.82     1063.35     25.94 o 
  10   5   4      176.11      188.62     12.81 o 
  -7   6   4       96.09       79.93     12.00 o 
  -6   6   4      143.49      147.85     10.66 o 
  -5   6   4      429.08      440.89     15.33 o 
  -4   6   4     2124.56     1971.98     37.21 o 
  -3   6   4     1667.92     1588.75     27.56 o 
  -2   6   4       43.09       44.80      3.95 o 
  -1   6   4        0.79        3.53      1.89 o 
   0   6   4     1723.05     1744.97     24.10 o 
   1   6   4     8955.24     9233.56     79.09 o 
   2   6   4     8033.72     8487.25     73.30 o 
   3   6   4      376.14      312.19      7.85 o 
   4   6   4      973.27      903.53     15.06 o 
   5   6   4      991.65     1067.29     15.53 o 
   6   6   4       63.52       59.33      9.32 o 
   7   6   4      374.20      377.55     15.69 o 
   8   6   4     1283.40     1290.07     27.45 o 
   9   6   4      419.44      417.73     16.22 o 
  10   6   4        6.26        5.17      4.53 o 
  -7   7   4        1.89       -7.90     12.31 o 
  -6   7   4       61.26       58.70     11.06 o 
  -5   7   4       41.47       55.06     13.29 o 
  -4   7   4       61.10       62.29      7.47 o 
  -3   7   4        8.30        9.85      3.84 o 
  -2   7   4       61.17       78.08      4.80 o 
  -1   7   4       67.17       67.18      5.20 o 
   0   7   4        9.77       16.11      4.21 o 
   1   7   4       67.14       53.97      4.05 o 
   2   7   4      327.10      335.94      7.95 o 
   3   7   4        0.46        0.79      1.59 o 
   4   7   4      166.42      164.27      5.91 o 
   5   7   4      851.49      849.83     14.22 o 
   6   7   4      264.54      280.14     11.08 o 
   7   7   4        8.76       10.59      3.84 o 
   8   7   4       70.47       82.45      8.31 o 
   9   7   4      139.31      161.45     11.61 o 
  10   7   4       18.03       18.21      5.82 o 
  -6   8   4      345.22      379.42     20.09 o 
  -5   8   4       83.81       81.72     20.56 o 
  -4   8   4      266.59      252.06     12.10 o 
  -3   8   4     1146.86     1132.70     24.34 o 
  -2   8   4     1289.50     1285.53     24.84 o 
  -1   8   4      201.51      200.21      7.16 o 
   0   8   4     2882.43     2893.39     32.60 o 
   1   8   4     3907.85     4039.48     41.14 o 
   2   8   4     2416.04     2445.07     27.78 o 
   3   8   4       24.09       25.38      3.42 o 
   4   8   4      519.08      489.74     10.97 o 
   5   8   4     3123.12     3200.94     35.67 o 
   6   8   4     1950.41     2021.21     35.35 o 
   7   8   4     1599.47     1547.97     29.28 o 
   8   8   4      507.88      465.97     16.02 o 
   9   8   4      309.78      297.38     13.71 o 
  10   8   4      189.28      176.65     12.60 o 
  -5   9   4      240.23      258.54     18.17 o 
  -4   9   4        3.50        5.83      4.69 o 
  -3   9   4      121.16      121.02     17.29 o 
  -2   9   4      915.55      863.02     27.69 o 
  -1   9   4     1805.90     1757.08     44.30 o 
   0   9   4      375.98      394.83     12.53 o 
   1   9   4     1151.95     1137.72     22.00 o 
   2   9   4      753.96      741.50     17.34 o 
   3   9   4        3.42        7.57      3.36 o 
   4   9   4      133.36      137.07      7.90 o 
   5   9   4     1334.36     1338.42     20.34 o 
   6   9   4     1360.05     1303.68     25.62 o 
   7   9   4      274.44      238.18     11.20 o 
   8   9   4       10.17       13.12      4.51 o 
   9   9   4       31.56       35.43      6.07 o 
  10   9   4       23.20       28.95      6.34 o 
  -4  10   4        6.84        2.68      5.51 o 
  -3  10   4        0.18       -3.87      3.64 o 
  -2  10   4       31.21       42.15      8.93 o 
  -1  10   4       30.15       24.06      7.35 o 
   0  10   4        5.25        8.57      3.52 o 
   1  10   4        6.44        7.21      3.36 o 
   2  10   4      594.69      607.37     16.38 o 
   3  10   4      100.34      106.01      7.97 o 
   4  10   4      166.24      149.58     10.55 o 
   5  10   4      131.53      122.79      9.81 o 
   6  10   4      362.00      346.70     18.23 o 
   7  10   4      120.97      127.61     12.97 o 
   8  10   4        0.09       -1.19      6.75 o 
   9  10   4        0.44        6.87      5.04 o 
  10  10   4      173.13      182.62     26.62 o 
  -3  11   4       78.08       87.10     17.16 o 
  -2  11   4      627.92      680.39     27.22 o 
  -1  11   4     1540.50     1606.43     54.74 o 
   0  11   4      391.08      404.54     23.04 o 
   1  11   4      237.06      259.35     13.72 o 
   2  11   4      349.24      312.64     20.01 o 
   3  11   4     1268.45     1161.54     34.08 o 
   4  11   4     1802.18     1699.90     30.94 o 
   5  11   4      917.84      929.65     21.84 o 
   6  11   4      342.06      342.37     18.48 o 
   7  11   4      679.21      685.51     26.85 o 
   8  11   4       61.78       49.33      9.22 o 
   9  11   4       69.36       74.83     10.66 o 
  -2  12   4      464.19      536.96     58.74 o 
  -1  12   4      353.77      338.91     22.82 o 
   0  12   4       60.99       54.56     10.28 o 
   1  12   4        4.38        3.29      3.92 o 
   2  12   4       51.97       65.97      7.57 o 
   3  12   4      582.87      560.37     17.93 o 
   4  12   4      741.01      710.10     19.91 o 
   5  12   4      202.68      213.60     11.13 o 
   6  12   4       21.58       46.39      9.03 o 
   7  12   4       37.93       41.93      8.58 o 
   8  12   4       20.65       31.03     10.60 o 
   9  12   4      140.87      176.14     17.28 o 
  -1  13   4       35.65       34.20      8.11 o 
   0  13   4      134.42      145.94     17.69 o 
   1  13   4       32.20       31.08      8.51 o 
   2  13   4        7.07        0.88      4.23 o 
   3  13   4        0.22       -6.99      4.66 o 
   4  13   4       27.97       33.39      6.96 o 
   5  13   4       70.37       68.13     11.03 o 
   6  13   4       25.35       34.12      8.42 o 
   7  13   4       51.33       53.69     10.32 o 
   8  13   4       47.28       53.38     20.83 o 
   1  14   4      440.84      450.35     26.39 o 
   2  14   4      147.44      167.76     27.37 o 
   3  14   4      328.33      336.97     22.33 o 
   4  14   4      619.85      596.69     19.92 o 
   5  14   4      280.75      276.68     37.27 o 
   6  14   4       36.51       54.84     10.96 o 
   7  14   4       82.86       79.84     12.81 o 
  -6 -12   5       35.55       46.84     13.08 o 
  -5 -12   5      193.11      223.80     18.03 o 
  -4 -12   5       30.78       30.85      6.53 o 
  -3 -12   5        2.75       -4.01      4.00 o 
  -2 -12   5       16.06       10.39      5.36 o 
  -1 -12   5       38.40       38.67      7.35 o 
   0 -12   5       57.51       52.72      8.07 o 
  -7 -11   5      179.04      212.10     17.27 o 
  -6 -11   5      602.07      582.63     25.09 o 
  -5 -11   5      696.41      746.48     28.30 o 
  -4 -11   5      217.24      269.19     13.78 o 
  -3 -11   5        7.23        2.50      4.12 o 
  -2 -11   5      198.43      183.00     12.16 o 
  -1 -11   5     1332.99     1263.77     29.24 o 
   0 -11   5     1022.17     1073.67     27.32 o 
   1 -11   5      240.27      256.62     15.38 o 
   2 -11   5      190.12      206.84     15.52 o 
  -8 -10   5      190.87      190.39     16.57 o 
  -7 -10   5      153.89      153.84     14.88 o 
  -6 -10   5      336.07      325.74     18.46 o 
  -5 -10   5      380.31      373.43     27.68 o 
  -4 -10   5      168.09      171.87     11.17 o 
  -3 -10   5       56.49       61.84      7.74 o 
  -2 -10   5      252.51      278.98     12.93 o 
  -1 -10   5      623.29      558.49     22.89 o 
   0 -10   5      108.64      101.51      9.43 o 
   1 -10   5        0.17        1.96      3.58 o 
   2 -10   5       92.53       81.57      8.66 o 
   3 -10   5       78.40       90.64     10.54 o 
  -8  -9   5       83.89      113.99     19.81 o 
  -7  -9   5       58.04       63.81     10.27 o 
  -6  -9   5      140.69      133.24     14.44 o 
  -5  -9   5      285.19      272.59     19.65 o 
  -4  -9   5        4.38        5.07      3.64 o 
  -3  -9   5      184.07      186.79     13.15 o 
  -2  -9   5      384.60      399.69     19.06 o 
  -1  -9   5      896.39      808.03     20.80 o 
   0  -9   5      421.20      399.77     14.87 o 
   1  -9   5       79.95       74.37      7.71 o 
   2  -9   5        0.23       -0.76      3.31 o 
   3  -9   5       27.65       22.83      7.74 o 
   4  -9   5      450.14      430.85     19.37 o 
  -9  -8   5      308.60      334.79     19.68 o 
  -8  -8   5     1088.34     1142.71     35.55 o 
  -7  -8   5      844.05      852.87     29.27 o 
  -6  -8   5      124.51      135.39     12.76 o 
  -5  -8   5        2.53       -0.89      3.66 o 
  -4  -8   5      643.11      633.25     17.29 o 
  -3  -8   5     2121.10     2109.41     55.30 o 
  -2  -8   5     1506.36     1488.01     28.12 o 
  -1  -8   5     1155.82     1157.78     36.86 o 
   0  -8   5     1436.38     1390.06     26.98 o 
   1  -8   5      456.57      447.92     14.80 o 
   2  -8   5      281.53      278.45     11.85 o 
   3  -8   5      483.28      501.32     16.24 o 
   4  -8   5     1115.71     1076.43     30.23 o 
   5  -8   5      869.16      891.76     28.22 o 
  -9  -7   5      178.51      207.51     18.50 o 
  -8  -7   5      332.17      346.96     15.14 o 
  -7  -7   5      258.91      232.19     11.86 o 
  -6  -7   5       49.93       40.81      5.99 o 
  -5  -7   5       12.57       18.55      4.90 o 
  -4  -7   5     1028.78      999.49     23.93 o 
  -3  -7   5      648.21      622.93     18.36 o 
  -2  -7   5      558.44      563.62     22.39 o 
  -1  -7   5      315.04      270.49     13.09 o 
   0  -7   5       28.10       31.39      5.09 o 
   1  -7   5        1.43        8.01      3.24 o 
   2  -7   5      216.33      239.01     10.65 o 
   3  -7   5       19.20       22.55      4.51 o 
   4  -7   5       49.45       44.66      8.51 o 
   5  -7   5       52.17       67.14      8.86 o 
   6  -7   5       56.88       50.77     11.18 o 
  -9  -6   5       43.28       43.31     10.97 o 
  -8  -6   5        1.86       -0.88      3.88 o 
  -7  -6   5       53.18       43.23      6.42 o 
  -6  -6   5      276.54      277.71     11.61 o 
  -5  -6   5      239.01      237.78      8.53 o 
  -4  -6   5      171.76      178.69      8.17 o 
  -3  -6   5      444.99      443.31     10.49 o 
  -2  -6   5     1495.37     1496.05     20.07 o 
  -1  -6   5      358.69      384.35     12.29 o 
   0  -6   5        8.77        7.14      2.06 o 
   1  -6   5      109.05       96.14      5.16 o 
   2  -6   5     1017.16      935.70     24.88 o 
   3  -6   5      796.20      758.99     29.55 o 
   4  -6   5      294.78      275.67     11.71 o 
   5  -6   5      118.15      121.90      7.45 o 
   6  -6   5      129.62      140.10     11.56 o 
  -9  -5   5      490.14      512.40     18.63 o 
  -8  -5   5       37.53       32.88      5.81 o 
  -7  -5   5      224.28      246.91     11.63 o 
  -6  -5   5     1170.65     1159.40     29.49 o 
  -5  -5   5     1953.19     2015.01     26.36 o 
  -4  -5   5     1461.43     1375.65     26.15 o 
  -3  -5   5     2303.50     2216.53     26.39 o 
  -2  -5   5     3087.02     3015.54     32.23 o 
  -1  -5   5     1063.91     1112.07     18.38 o 
   0  -5   5      557.99      550.19     10.32 o 
   1  -5   5     2797.04     2681.60     29.74 o 
   2  -5   5     6325.80     6444.17     64.36 o 
   3  -5   5     2317.36     2345.93     29.11 o 
   4  -5   5     1459.73     1463.51     25.46 o 
   5  -5   5      135.43      140.89      7.49 o 
   6  -5   5      330.28      340.91     11.29 o 
   7  -5   5      622.43      603.64     30.68 o 
  -9  -4   5      110.64      118.06     19.02 o 
  -8  -4   5       39.71       39.23      6.55 o 
  -7  -4   5        2.24        3.72      3.66 o 
  -6  -4   5      266.35      287.29     15.62 o 
  -5  -4   5     2804.54     2828.78     36.96 o 
  -4  -4   5     1661.42     1684.38     24.02 o 
  -3  -4   5      216.07      203.99      6.56 o 
  -2  -4   5      394.44      416.90      8.92 o 
  -1  -4   5      947.32      944.27     17.87 o 
   0  -4   5      588.29      640.43     10.95 o 
   1  -4   5      260.45      273.88      9.14 o 
   2  -4   5      238.24      212.86      7.54 o 
   3  -4   5      375.58      370.57     10.33 o 
   4  -4   5       17.67       14.61      2.83 o 
   5  -4   5       30.62       24.72      4.14 o 
   6  -4   5       38.99       45.98      5.18 o 
   7  -4   5       35.47       49.51     10.16 o 
   8  -4   5        4.86       18.25      9.15 o 
  -9  -3   5      131.67      144.05     16.04 o 
  -8  -3   5        0.22        4.78      5.10 o 
  -7  -3   5       68.94       80.39     10.15 o 
  -6  -3   5      405.76      404.33     15.20 o 
  -5  -3   5     1084.07     1125.22     17.33 o 
  -4  -3   5     1052.75      990.39     15.90 o 
  -3  -3   5       25.74       32.26      3.22 o 
  -2  -3   5     1072.26     1123.65     15.30 o 
  -1  -3   5     2188.36     2102.48     32.46 o 
   0  -3   5     4512.65     4745.36     43.57 o 
   1  -3   5     1194.04     1309.02     16.57 o 
   2  -3   5     2332.29     2257.96     28.07 o 
   3  -3   5     1316.11     1245.21     17.67 o 
   4  -3   5      321.06      296.30      8.54 o 
   5  -3   5       49.08       52.19      4.69 o 
   6  -3   5      142.31      149.89      7.37 o 
   7  -3   5     1751.94     1755.01     32.81 o 
   8  -3   5      616.97      618.60     27.95 o 
  -9  -2   5       96.72       94.01     13.20 o 
  -8  -2   5      527.31      526.82     24.14 o 
  -7  -2   5     1388.24     1357.04     34.07 o 
  -6  -2   5     1448.17     1467.20     36.11 o 
  -5  -2   5     2750.62     2708.11     30.75 o 
  -4  -2   5     2516.19     2422.97     27.37 o 
  -3  -2   5      270.76      229.65      6.44 o 
  -2  -2   5     1329.03     1433.23     17.92 o 
  -1  -2   5     2123.56     2057.74     21.98 o 
   0  -2   5    10397.67    10608.29     87.76 o 
   1  -2   5    17463.14    18352.33    177.94 o 
   2  -2   5      618.11      602.34      9.94 o 
   3  -2   5       68.99       58.14      4.30 o 
   4  -2   5     1838.94     1863.72     23.54 o 
   5  -2   5     2410.98     2383.43     40.90 o 
   6  -2   5      780.68      754.93     17.31 o 
   7  -2   5     1614.53     1584.82     30.32 o 
   8  -2   5      545.88      589.24     25.60 o 
   9  -2   5      193.90      196.61     15.09 o 
  -9  -1   5        0.33        8.40      6.36 o 
  -8  -1   5      567.37      497.56     23.77 o 
  -7  -1   5     1036.08     1125.84     33.98 o 
  -6  -1   5      359.19      348.92     11.90 o 
  -5  -1   5      567.68      532.36     10.82 o 
  -4  -1   5       30.39       23.76      2.84 o 
  -3  -1   5      116.92      123.46      4.63 o 
  -2  -1   5      950.53     1036.42     14.69 o 
  -1  -1   5      397.43      382.92      7.20 o 
   0  -1   5     4252.96     4547.78     40.43 o 
   1  -1   5     1538.68     1703.01     18.05 o 
   2  -1   5       12.93        7.91      1.55 o 
   3  -1   5      259.27      268.03      6.55 o 
   4  -1   5      116.23       94.62      4.70 o 
   5  -1   5       82.29       94.23      5.32 o 
   6  -1   5      120.29      124.60      6.41 o 
   7  -1   5        0.10        2.58      2.95 o 
   8  -1   5       16.84       16.06      4.52 o 
   9  -1   5       16.93       12.55      5.02 o 
  -9   0   5        7.46       -3.31      5.07 o 
  -8   0   5       65.62       79.54     11.58 o 
  -7   0   5      300.46      313.69     18.01 o 
  -6   0   5      439.92      435.09     10.48 o 
  -5   0   5       26.57       30.13      3.26 o 
  -4   0   5      915.98      833.12     18.96 o 
  -3   0   5       46.44       27.20      2.55 o 
  -2   0   5     3521.36     3701.22     34.74 o 
  -1   0   5     2278.44     2185.41     23.53 o 
   0   0   5     2232.73     2401.69     26.53 o 
   1   0   5     1786.12     1929.78     24.43 o 
   2   0   5      468.77      459.32      7.37 o 
   3   0   5      241.82      219.50      8.46 o 
   4   0   5     1875.62     1907.45     22.43 o 
   5   0   5     2566.93     2517.48     28.85 o 
   6   0   5     1807.52     1806.96     24.15 o 
   7   0   5      288.87      279.79     11.34 o 
   8   0   5       12.66       15.65      5.37 o 
   9   0   5      174.03      182.07     11.99 o 
  10   0   5      268.01      292.45     17.68 o 
  -9   1   5      120.79      135.97     15.83 o 
  -8   1   5      395.22      381.38     21.22 o 
  -7   1   5     1712.63     1722.95     44.36 o 
  -6   1   5     2021.74     2045.91     33.00 o 
  -5   1   5      257.70      268.77      7.58 o 
  -4   1   5        4.09        6.95      1.96 o 
  -3   1   5     7662.90     7732.50     72.65 o 
  -2   1   5    16673.38    16968.36    166.93 o 
  -1   1   5     5938.95     6206.28     53.25 o 
   0   1   5     3460.76     3604.91     37.39 o 
   1   1   5     5730.70     5954.54     45.57 o 
   2   1   5     1248.79     1101.28     13.02 o 
   3   1   5     1672.53     1674.42     18.92 o 
   4   1   5     2339.24     2380.98     25.87 o 
   5   1   5     6014.47     6108.88     56.76 o 
   6   1   5     2925.28     2889.19     32.63 o 
   7   1   5      265.23      227.94     10.25 o 
   8   1   5       25.19       30.17      5.23 o 
   9   1   5      399.26      421.00     17.36 o 
  10   1   5      678.12      722.13     44.72 o 
  -9   2   5      312.28      294.13     29.15 o 
  -8   2   5      242.66      218.33     18.76 o 
  -7   2   5      110.31      106.43     12.86 o 
  -6   2   5      109.77      124.37      8.55 o 
  -5   2   5       69.54       68.61      6.12 o 
  -4   2   5       96.68       88.00      5.28 o 
  -3   2   5      162.00      149.69      6.84 o 
  -2   2   5      569.79      521.93     11.67 o 
  -1   2   5     3032.52     3152.79     36.39 o 
   0   2   5       14.04       12.18      1.55 o 
   1   2   5      136.25      151.58      6.88 o 
   2   2   5      480.68      496.94      8.57 o 
   3   2   5     2670.22     2696.79     27.30 o 
   4   2   5      973.39      984.66     13.79 o 
   5   2   5      783.87      786.84     15.12 o 
   6   2   5        1.86        4.52      3.15 o 
   7   2   5       10.90       14.76      3.58 o 
   8   2   5       26.60       25.66      4.93 o 
   9   2   5       16.14       16.34      4.65 o 
  10   2   5        0.66        2.54      5.06 o 
  -8   3   5       58.06       34.46      8.65 o 
  -7   3   5       50.71       49.63      9.16 o 
  -6   3   5      470.77      474.75     22.48 o 
  -5   3   5      787.83      758.63     18.43 o 
  -4   3   5      203.84      194.92     12.35 o 
  -3   3   5      549.96      559.88     15.89 o 
  -2   3   5     1251.83     1161.19     20.18 o 
  -1   3   5     1873.77     1782.61     30.49 o 
   0   3   5       14.96        6.55      1.64 o 
   1   3   5       51.41       60.30      4.12 o 
   2   3   5     2418.80     2626.79     25.82 o 
   3   3   5    19672.69    20466.94    163.58 o 
   4   3   5     1652.01     1597.23     20.08 o 
   5   3   5      325.06      337.77      7.46 o 
   6   3   5      841.18      823.71     20.11 o 
   7   3   5      857.69      813.51     21.83 o 
   8   3   5      386.06      396.04     14.52 o 
   9   3   5      564.55      543.14     19.10 o 
  10   3   5      507.84      558.01     19.37 o 
  -8   4   5      279.87      257.55     20.11 o 
  -7   4   5       23.02       18.31      6.98 o 
  -6   4   5      214.20      209.60     11.98 o 
  -5   4   5     1699.82     1680.46     31.19 o 
  -4   4   5     2633.17     2744.58     41.04 o 
  -3   4   5     3952.82     4068.60     50.39 o 
  -2   4   5      348.89      303.85     19.28 o 
  -1   4   5     2790.89     2799.90     35.15 o 
   0   4   5     2978.92     3066.16     38.78 o 
   1   4   5     3481.59     3508.93     33.15 o 
   2   4   5     5031.39     5294.88     47.23 o 
   3   4   5     7822.82     8038.46     69.03 o 
   4   4   5     5653.22     5581.95     57.49 o 
   5   4   5      540.37      533.79      9.48 o 
   6   4   5      109.98      105.55      7.26 o 
   7   4   5      482.03      473.71     14.75 o 
   8   4   5     2079.49     1944.52     34.69 o 
   9   4   5      992.63      963.40     24.57 o 
  10   4   5      358.43      338.11     15.13 o 
  -7   5   5        8.22        1.70      5.61 o 
  -6   5   5      115.19      123.78      9.49 o 
  -5   5   5      479.98      441.05     17.97 o 
  -4   5   5     2041.54     2027.78     33.47 o 
  -3   5   5      601.40      607.14     21.92 o 
  -2   5   5      498.40      491.07      9.58 o 
  -1   5   5        0.31        0.91      1.32 o 
   0   5   5      634.87      660.31     11.82 o 
   1   5   5     1332.92     1489.53     17.86 o 
   2   5   5      475.42      437.95      8.51 o 
   3   5   5        2.77        9.50      2.10 o 
   4   5   5      305.73      349.06     11.55 o 
   5   5   5       36.49       53.74      3.40 o 
   6   5   5       57.82       55.31      5.80 o 
   7   5   5        0.43       -0.13      2.96 o 
   8   5   5        5.47        3.74      4.40 o 
   9   5   5       48.26       47.31      9.00 o 
  10   5   5        5.91        5.13      6.36 o 
  -7   6   5      132.13      177.14     17.41 o 
  -6   6   5       15.68       10.25      4.08 o 
  -5   6   5      157.50      167.74     10.61 o 
  -4   6   5      851.11      840.51     23.06 o 
  -3   6   5     1742.33     1683.28     29.18 o 
  -2   6   5       14.19       11.84      2.19 o 
  -1   6   5      169.27      201.17      6.05 o 
   0   6   5     5768.10     5805.18     53.45 o 
   1   6   5     1043.17      970.13     14.16 o 
   2   6   5     1532.78     1619.45     19.76 o 
   3   6   5     2026.11     2111.70     24.15 o 
   4   6   5     1877.90     1800.00     22.00 o 
   5   6   5      943.71      876.78     13.98 o 
   6   6   5      257.18      250.09     10.13 o 
   7   6   5      897.97      908.05     21.91 o 
   8   6   5     1812.48     1763.14     32.87 o 
   9   6   5      827.98      816.37     22.61 o 
  10   6   5        0.40       -0.68      3.46 o 
  -6   7   5      429.75      413.69     18.69 o 
  -5   7   5      397.56      404.05     15.41 o 
  -4   7   5      787.78      725.32     54.49 o 
  -3   7   5     1853.60     1827.05     31.81 o 
  -2   7   5      129.97      142.60      8.13 o 
  -1   7   5      819.85      776.11     17.59 o 
   0   7   5     2700.26     2765.13     30.61 o 
   1   7   5     6980.65     7065.32     63.98 o 
   2   7   5     5034.43     5257.91     49.75 o 
   3   7   5        3.86        7.70      2.06 o 
   4   7   5       10.79        9.44      2.26 o 
   5   7   5     1248.93     1242.62     18.19 o 
   6   7   5     1845.03     1886.58     31.17 o 
   7   7   5      862.93      843.28     20.51 o 
   8   7   5     1058.26     1014.18     23.97 o 
   9   7   5      502.67      471.80     24.18 o 
  10   7   5       65.25       62.20      8.13 o 
  -6   8   5      225.97      225.22     17.35 o 
  -5   8   5      118.71      103.69      9.53 o 
  -4   8   5       18.57       16.10      4.64 o 
  -3   8   5       21.21        8.79      4.02 o 
  -2   8   5       24.95       28.88      5.11 o 
  -1   8   5      347.06      343.72      9.20 o 
   0   8   5      454.13      427.51     10.33 o 
   1   8   5      177.13      207.65     13.28 o 
   2   8   5      155.35      138.19      5.94 o 
   3   8   5        0.02       -0.08      1.74 o 
   4   8   5      610.85      603.41     12.00 o 
   5   8   5       46.21       50.42      4.51 o 
   6   8   5       29.18       26.10      5.16 o 
   7   8   5      297.27      278.81     18.36 o 
   8   8   5       36.71       33.58      5.74 o 
   9   8   5       16.55       26.55      5.66 o 
  10   8   5       43.50       54.08      7.56 o 
  -5   9   5      110.29      149.04     14.81 o 
  -4   9   5        7.79        6.81      4.70 o 
  -3   9   5      368.27      389.98     19.03 o 
  -2   9   5      576.74      504.82     23.33 o 
  -1   9   5      716.02      707.23     24.27 o 
   0   9   5       54.88       59.99      5.87 o 
   1   9   5      621.10      626.52     17.21 o 
   2   9   5     1044.13     1030.30     20.62 o 
   3   9   5      463.26      450.15     15.41 o 
   4   9   5      251.18      257.12     10.21 o 
   5   9   5     1791.91     1705.78     23.70 o 
   6   9   5     1850.72     1805.27     31.31 o 
   7   9   5      870.52      830.03     33.15 o 
   8   9   5       66.61       53.05      6.85 o 
   9   9   5       81.33       87.59      8.90 o 
  10   9   5      390.92      382.96     18.29 o 
  -4  10   5       37.05       32.94      8.19 o 
  -3  10   5       50.19       35.00      7.98 o 
  -2  10   5     1173.41     1172.65     35.06 o 
  -1  10   5     2221.23     2170.08    126.95 o 
   0  10   5      805.81      817.74     24.83 o 
   1  10   5        2.69        1.88      3.71 o 
   2  10   5      699.74      669.06     17.17 o 
   3  10   5      810.01      834.51     19.49 o 
   4  10   5     1079.40     1048.00     22.09 o 
   5  10   5     1136.11     1122.35     23.11 o 
   6  10   5     1424.40     1432.75     36.93 o 
   7  10   5      408.86      405.17     19.67 o 
   8  10   5        9.66       10.74      5.29 o 
   9  10   5       97.17      128.68     24.27 o 
  10  10   5      316.54      333.78     20.49 o 
  -3  11   5      125.81      138.24     14.76 o 
  -2  11   5      252.20      269.55     18.70 o 
  -1  11   5        5.00       13.26      6.96 o 
   0  11   5       41.65       32.79      7.74 o 
   1  11   5        1.99       -2.33      2.79 o 
   2  11   5       30.00       31.05      5.40 o 
   3  11   5        1.53        5.21      8.19 o 
   4  11   5      179.87      189.58     10.48 o 
   5  11   5       45.86       38.25      5.95 o 
   6  11   5        0.30       -3.87      4.77 o 
   7  11   5       55.70       64.67     10.50 o 
   8  11   5       29.35       32.16      7.60 o 
   9  11   5        9.47       21.82      9.49 o 
  -2  12   5       71.06       75.16     19.19 o 
  -1  12   5      519.76      555.25     25.46 o 
   0  12   5      614.14      634.91     26.27 o 
   1  12   5       58.04       56.58     10.10 o 
   2  12   5       21.17       12.29      4.67 o 
   3  12   5      527.01      488.32     20.46 o 
   4  12   5     1575.48     1534.07     36.04 o 
   5  12   5      358.03      360.58     14.05 o 
   6  12   5        1.00        0.88      5.18 o 
   7  12   5      160.40      158.23     15.20 o 
   8  12   5      501.88      480.71     23.41 o 
   9  12   5      262.91      308.50     21.26 o 
  -1  13   5      162.14      188.21     21.69 o 
   0  13   5      172.34      197.63     17.44 o 
   1  13   5      146.39      178.15     16.34 o 
   2  13   5      244.46      241.44     12.89 o 
   3  13   5     1092.39     1064.83     25.74 o 
   4  13   5      965.04      913.90     36.07 o 
   5  13   5      185.68      178.48     11.60 o 
   6  13   5       37.02       31.04      8.34 o 
   7  13   5       41.15       55.81     10.12 o 
   8  13   5      274.56      306.91     28.14 o 
   1  14   5        0.01        4.01      5.00 o 
   2  14   5       59.47       57.41     16.07 o 
   3  14   5       92.30       89.50      9.50 o 
   4  14   5       23.77       29.77      6.31 o 
   5  14   5       60.16       68.90     11.38 o 
   6  14   5       41.18       47.86      9.89 o 
   7  14   5        0.41        8.63      7.33 o 
  -5 -12   6      478.01      472.22     40.81 o 
  -4 -12   6       20.37       27.35      6.67 o 
  -3 -12   6       27.77       34.89     10.21 o 
  -2 -12   6      215.36      226.31     25.12 o 
  -1 -12   6      302.52      323.44     15.89 o 
   0 -12   6      127.97      124.16     13.73 o 
  -7 -11   6        7.08        9.73     10.21 o 
  -6 -11   6        0.37        4.56      5.07 o 
  -5 -11   6       11.28       18.01      6.28 o 
  -4 -11   6        0.20        1.05      4.28 o 
  -3 -11   6        0.99        1.50      4.08 o 
  -2 -11   6        0.25       -5.26      3.50 o 
  -1 -11   6       10.26        4.90      4.67 o 
   0 -11   6       39.90       34.82      6.93 o 
   1 -11   6       45.85       67.78     10.14 o 
   2 -11   6        7.08       10.43     10.00 o 
  -7 -10   6      247.77      275.04     26.58 o 
  -6 -10   6      262.13      238.15     17.40 o 
  -5 -10   6      193.07      184.38     11.87 o 
  -4 -10   6      237.70      254.70     19.49 o 
  -3 -10   6      290.69      287.77     18.65 o 
  -2 -10   6      202.49      174.16     11.49 o 
  -1 -10   6     1028.68     1009.22     25.45 o 
   0 -10   6     1416.71     1385.74     30.37 o 
   1 -10   6      112.04      108.60     10.07 o 
   2 -10   6       12.32       13.90      5.39 o 
   3 -10   6      197.94      208.99     47.63 o 
  -8  -9   6      721.42      736.35     29.04 o 
  -7  -9   6      517.88      499.80     23.04 o 
  -6  -9   6      180.56      163.18     14.72 o 
  -5  -9   6       26.31       39.92      7.36 o 
  -4  -9   6      379.59      387.92     14.94 o 
  -3  -9   6      454.31      448.33     15.77 o 
  -2  -9   6      353.69      358.27     14.09 o 
  -1  -9   6      585.72      559.07     17.83 o 
   0  -9   6      289.64      298.35     13.29 o 
   1  -9   6      185.21      209.23     16.41 o 
   2  -9   6       95.63       94.49     10.54 o 
   3  -9   6      219.59      230.20     15.24 o 
   4  -9   6      320.80      332.91     17.50 o 
  -8  -8   6        0.14        8.96      5.59 o 
  -7  -8   6        4.82        4.19      5.62 o 
  -6  -8   6        3.07       24.32      9.91 o 
  -5  -8   6       23.33       22.37      5.19 o 
  -4  -8   6        8.32       18.39      4.35 o 
  -3  -8   6      136.00      129.58      9.08 o 
  -2  -8   6        4.57       10.05      4.21 o 
  -1  -8   6        7.89        7.43      7.13 o 
   0  -8   6       20.60       11.32      4.37 o 
   1  -8   6      185.53      179.81     10.53 o 
   2  -8   6        4.98       11.14      4.28 o 
   3  -8   6       76.45       71.27      8.98 o 
   4  -8   6       53.11       62.57      8.97 o 
   5  -8   6      206.06      237.68     15.79 o 
  -9  -7   6      165.23      184.15     16.93 o 
  -8  -7   6      261.82      272.24     13.76 o 
  -7  -7   6      556.93      584.39     18.48 o 
  -6  -7   6      239.24      242.27     14.21 o 
  -5  -7   6        3.83        1.38      3.02 o 
  -4  -7   6      726.31      713.45     17.96 o 
  -3  -7   6     5986.56     5962.44     70.28 o 
  -2  -7   6     2563.10     2504.21     37.56 o 
  -1  -7   6      536.26      571.82     16.10 o 
   0  -7   6      323.34      328.88     12.56 o 
   1  -7   6     1175.36     1134.38     23.39 o 
   2  -7   6     1735.90     1688.77     30.09 o 
   3  -7   6      917.27      886.16     31.25 o 
   4  -7   6      759.91      744.67     33.25 o 
   5  -7   6      561.57      585.88     22.04 o 
   6  -7   6      250.29      267.14     15.48 o 
  -9  -6   6      338.49      360.23     26.61 o 
  -8  -6   6      105.45      114.01      9.94 o 
  -7  -6   6      300.79      289.22     14.86 o 
  -6  -6   6      408.50      398.41     17.62 o 
  -5  -6   6      457.32      492.19     12.34 o 
  -4  -6   6     1060.81     1051.02     17.90 o 
  -3  -6   6     2716.84     2651.15     31.34 o 
  -2  -6   6     1153.21     1143.68     23.10 o 
  -1  -6   6      365.11      372.13      9.22 o 
   0  -6   6       77.12       75.02      4.65 o 
   1  -6   6      233.29      244.12     13.67 o 
   2  -6   6     2204.44     2298.43     56.94 o 
   3  -6   6     1004.42      948.54     31.20 o 
   4  -6   6      154.70      134.02      8.80 o 
   5  -6   6      110.47      124.82     11.80 o 
   6  -6   6      192.94      206.86     15.71 o 
   7  -6   6      120.42      114.66     16.50 o 
  -9  -5   6        0.20       -3.02      5.39 o 
  -8  -5   6        0.01       -0.71      3.53 o 
  -7  -5   6        4.74        3.53      3.29 o 
  -6  -5   6       22.28       26.52      4.92 o 
  -5  -5   6       35.15       42.37      4.61 o 
  -4  -5   6       23.21       22.12      3.59 o 
  -3  -5   6        0.97        3.12      2.44 o 
  -2  -5   6        1.81        4.57      2.64 o 
  -1  -5   6      379.37      325.19      8.81 o 
   0  -5   6       63.04       63.24      4.69 o 
   1  -5   6       73.12       62.77      4.40 o 
   2  -5   6      673.96      663.10     13.03 o 
   3  -5   6      826.65      791.20     23.84 o 
   4  -5   6       44.24       46.07      4.67 o 
   5  -5   6      114.39       99.70      6.74 o 
   6  -5   6       20.23       19.96      4.83 o 
   7  -5   6      188.71      171.98     13.90 o 
  -9  -4   6      422.13      438.12     23.61 o 
  -8  -4   6       38.24       37.87      6.26 o 
  -7  -4   6      136.66      149.14      9.94 o 
  -6  -4   6      818.60      811.94     41.34 o 
  -5  -4   6     2991.18     2950.84     34.39 o 
  -4  -4   6     1910.62     1969.13     25.36 o 
  -3  -4   6      892.76      852.80     15.76 o 
  -2  -4   6     1263.99     1349.47     21.53 o 
  -1  -4   6     1736.22     1727.98     21.24 o 
   0  -4   6     1497.20     1520.81     29.26 o 
   1  -4   6     4658.14     4754.63     45.86 o 
   2  -4   6     3614.07     3788.62     39.16 o 
   3  -4   6     1639.70     1574.57     21.84 o 
   4  -4   6      230.64      221.44     10.78 o 
   5  -4   6      118.58      135.73      7.07 o 
   6  -4   6      317.09      307.38     12.17 o 
   7  -4   6     1121.82     1104.76     31.12 o 
   8  -4   6      437.93      456.96     34.19 o 
  -9  -3   6      142.51      146.51     16.31 o 
  -8  -3   6      275.95      246.34     18.21 o 
  -7  -3   6      408.45      416.80     14.48 o 
  -6  -3   6      576.65      584.84     34.13 o 
  -5  -3   6     2875.02     2807.07     32.55 o 
  -4  -3   6     2788.21     2765.07     31.45 o 
  -3  -3   6      272.07      314.99      8.17 o 
  -2  -3   6       52.76       67.41      4.13 o 
  -1  -3   6      613.49      431.39      8.91 o 
   0  -3   6     4683.40     4647.16     48.11 o 
   1  -3   6     1040.10     1018.15     14.48 o 
   2  -3   6      981.60      930.57     14.19 o 
   3  -3   6     1094.37     1077.55     16.42 o 
   4  -3   6      590.85      585.37     12.37 o 
   5  -3   6        2.21        0.29      3.29 o 
   6  -3   6      798.93      820.82     23.77 o 
   7  -3   6      323.14      318.10     29.08 o 
   8  -3   6      117.39      129.72     12.90 o 
  -9  -2   6        8.97       -3.03      5.31 o 
  -8  -2   6        2.65        8.04      5.91 o 
  -7  -2   6       27.63       21.32      6.96 o 
  -6  -2   6        5.12        5.17      3.25 o 
  -5  -2   6       65.75       78.39      4.92 o 
  -4  -2   6      507.97      459.19     17.35 o 
  -3  -2   6      434.81      514.13     10.22 o 
  -2  -2   6       23.30       28.16      2.99 o 
  -1  -2   6      360.29      338.40      7.49 o 
   0  -2   6      256.42      217.01      6.06 o 
   1  -2   6      583.32      577.17      9.75 o 
   2  -2   6       19.10       16.11      2.22 o 
   3  -2   6        7.77        8.06      2.78 o 
   4  -2   6      244.94      236.86      9.74 o 
   5  -2   6      356.27      329.82      9.40 o 
   6  -2   6      229.53      259.50      8.84 o 
   7  -2   6      354.26      383.54     24.77 o 
   8  -2   6      198.04      187.27     14.35 o 
   9  -2   6       30.88       29.12     12.22 o 
  -9  -1   6       34.49       33.99      9.09 o 
  -8  -1   6      775.94      724.17     29.25 o 
  -7  -1   6     2161.32     2108.63     49.69 o 
  -6  -1   6      575.96      615.76     16.11 o 
  -5  -1   6      579.02      581.74     11.72 o 
  -4  -1   6     1138.13     1115.76     16.29 o 
  -3  -1   6     3013.05     2985.67     31.22 o 
  -2  -1   6     2516.84     2498.75     26.52 o 
  -1  -1   6     5426.27     5727.28     50.99 o 
   0  -1   6    10502.90    10739.75     88.92 o 
   1  -1   6    15339.16    16214.16    171.91 o 
   2  -1   6     1416.61     1492.51     17.38 o 
   3  -1   6       39.28       41.43      3.18 o 
   4  -1   6     2826.92     2937.51     31.88 o 
   5  -1   6     5439.22     5464.15     61.39 o 
   6  -1   6     3006.32     3009.75     35.54 o 
   7  -1   6      377.86      363.73     13.33 o 
   8  -1   6      233.82      250.50     17.12 o 
   9  -1   6      316.25      328.27     17.69 o 
  -9   0   6       52.94       43.17     10.01 o 
  -8   0   6      664.32      689.01     28.78 o 
  -7   0   6     1734.83     1790.88     67.12 o 
  -6   0   6      528.93      538.15     21.73 o 
  -5   0   6        0.64       -0.12      1.77 o 
  -4   0   6      155.47      138.48      5.36 o 
  -3   0   6     1091.59     1135.82     15.40 o 
  -2   0   6     4131.68     4159.28     39.11 o 
  -1   0   6     2051.13     1965.74     21.11 o 
   0   0   6     7010.35     7461.05     63.30 o 
   1   0   6      912.05      914.52     14.70 o 
   2   0   6      563.84      673.63     12.51 o 
   3   0   6     1200.06     1171.25     15.19 o 
   4   0   6      773.02      700.75     11.97 o 
   5   0   6     1703.05     1697.32     22.26 o 
   6   0   6      819.14      833.03     30.29 o 
   7   0   6       38.32       40.76      5.40 o 
   8   0   6       55.02       64.42      7.22 o 
   9   0   6      112.96      114.27     12.31 o 
  -9   1   6       51.09       49.87     10.12 o 
  -8   1   6       31.27       41.36      9.25 o 
  -7   1   6       14.55       15.51      9.23 o 
  -6   1   6       17.67       19.92      4.39 o 
  -5   1   6       80.78       61.29      5.71 o 
  -4   1   6        0.12        2.83      1.61 o 
  -3   1   6       11.73        7.24      1.73 o 
  -2   1   6      246.66      260.13      5.91 o 
  -1   1   6      512.58      493.17      8.13 o 
   0   1   6      530.49      597.59     10.06 o 
   1   1   6     2997.42     3307.34     30.82 o 
   2   1   6      510.78      523.94     10.25 o 
   3   1   6      135.34      105.36      4.07 o 
   4   1   6      430.53      428.26     10.87 o 
   5   1   6      822.95      819.51     13.84 o 
   6   1   6      887.02      858.39     15.09 o 
   7   1   6      179.37      161.98     10.18 o 
   8   1   6        8.42        1.99      3.19 o 
   9   1   6      131.31      147.35     10.91 o 
  10   1   6      458.51      457.03     36.77 o 
  -8   2   6      217.38      215.38     22.29 o 
  -7   2   6      341.07      334.44     19.37 o 
  -6   2   6     1296.11     1316.34     35.14 o 
  -5   2   6      797.57      809.98     18.66 o 
  -4   2   6      244.77      285.52      9.67 o 
  -3   2   6     3555.59     3637.42     35.78 o 
  -2   2   6    12223.14    12398.24    122.18 o 
  -1   2   6     2897.64     2746.58     26.90 o 
   0   2   6       13.72        3.97      1.44 o 
   1   2   6     3768.32     3989.06     47.24 o 
   2   2   6     7050.55     7031.69     60.14 o 
   3   2   6     4855.51     5044.85     53.20 o 
   4   2   6     4301.81     4290.88     41.18 o 
   5   2   6     2781.29     2886.93     36.10 o 
   6   2   6     3260.49     3215.34     35.17 o 
   7   2   6      134.15      125.42     14.16 o 
   8   2   6      191.62      171.63     10.44 o 
   9   2   6      539.74      524.77     18.00 o 
  10   2   6      851.41      850.87     35.47 o 
  -8   3   6      289.31      266.78     45.02 o 
  -7   3   6       11.07        4.86      5.31 o 
  -6   3   6      116.80      109.38      8.66 o 
  -5   3   6      389.83      411.59     13.67 o 
  -4   3   6     1949.99     1825.75     29.63 o 
  -3   3   6     1588.57     1453.65     24.26 o 
  -2   3   6     2560.08     2570.17     34.06 o 
  -1   3   6     2265.40     2318.39     30.28 o 
   0   3   6      389.90      360.67     11.80 o 
   1   3   6      120.59      111.56      3.92 o 
   2   3   6     3809.46     4002.59     37.13 o 
   3   3   6     3994.54     3877.95     36.91 o 
   4   3   6     1447.42     1409.39     17.83 o 
   5   3   6      194.12      195.04      6.12 o 
   6   3   6        8.16       12.55      3.49 o 
   7   3   6        0.40        1.10      2.75 o 
   8   3   6      167.50      175.42     11.28 o 
   9   3   6       82.01       63.86      7.83 o 
  10   3   6      139.97      144.24     15.88 o 
  -8   4   6       23.31        6.38      6.74 o 
  -7   4   6        6.04        1.99      5.42 o 
  -6   4   6        3.21        6.35      3.24 o 
  -5   4   6      217.64      206.72     14.69 o 
  -4   4   6       36.03       35.55      5.21 o 
  -3   4   6        0.02        3.10      2.55 o 
  -2   4   6       77.04       75.05      5.67 o 
  -1   4   6     1072.38     1110.74     24.09 o 
   0   4   6     3401.73     3616.12     48.69 o 
   1   4   6      125.15      143.85      4.64 o 
   2   4   6      940.59     1026.23     13.87 o 
   3   4   6      912.23      885.31     13.05 o 
   4   4   6     2985.13     2884.85     30.19 o 
   5   4   6       63.16       58.03      3.74 o 
   6   4   6       20.90       13.79      3.52 o 
   7   4   6      322.74      304.34     15.31 o 
   8   4   6      775.13      785.09     20.82 o 
   9   4   6      284.72      295.77     13.68 o 
  10   4   6       15.55       16.41      4.83 o 
  -7   5   6       58.26       50.17      9.58 o 
  -6   5   6       77.87       84.35      8.29 o 
  -5   5   6     2042.82     1959.11     34.76 o 
  -4   5   6     4364.53     4438.48     57.92 o 
  -3   5   6     1751.77     1675.77     28.60 o 
  -2   5   6       98.78       96.67      6.58 o 
  -1   5   6     1064.77     1041.01     14.88 o 
   0   5   6     4532.35     4631.33     43.41 o 
   1   5   6     4974.18     4867.68     49.96 o 
   2   5   6     5307.73     5477.92     50.05 o 
   3   5   6     1300.43     1214.38     16.33 o 
   4   5   6     2599.31     2523.87     27.74 o 
   5   5   6      741.66      737.40     13.74 o 
   6   5   6      412.49      421.98     12.98 o 
   7   5   6     1528.52     1447.11     36.32 o 
   8   5   6     3762.83     3731.13     53.12 o 
   9   5   6     1128.60     1112.04     26.83 o 
  10   5   6       72.78       73.42      8.48 o 
  -7   6   6       78.38       86.96     12.57 o 
  -6   6   6      222.51      228.20     12.58 o 
  -5   6   6      414.21      415.22     15.10 o 
  -4   6   6     1017.57      956.38     22.56 o 
  -3   6   6        8.05       10.66      3.99 o 
  -2   6   6      308.94      284.08     13.76 o 
  -1   6   6      406.74      428.40      8.62 o 
   0   6   6     1057.59      989.42     19.70 o 
   1   6   6     4178.30     4288.03     41.58 o 
   2   6   6     1219.68     1254.44     16.95 o 
   3   6   6      757.47      735.83     12.43 o 
   4   6   6      269.57      294.02      7.89 o 
   5   6   6       17.17       25.88      3.09 o 
   6   6   6       80.07       73.90     10.19 o 
   7   6   6      769.48      682.73     24.70 o 
   8   6   6      591.24      555.77     18.54 o 
   9   6   6        1.99        4.41      6.68 o 
  10   6   6        0.58       -0.26      3.49 o 
  -6   7   6       13.72        9.24      5.00 o 
  -5   7   6       93.63       78.26      8.44 o 
  -4   7   6       34.05       27.33      5.23 o 
  -3   7   6      761.43      730.67     34.49 o 
  -2   7   6       26.79       29.79      4.63 o 
  -1   7   6      454.09      455.91      9.90 o 
   0   7   6      492.04      525.78     10.75 o 
   1   7   6     1446.54     1502.49     19.97 o 
   2   7   6      119.36       98.34      4.99 o 
   3   7   6        0.14       -0.16      1.70 o 
   4   7   6      374.82      355.53      8.93 o 
   5   7   6     1705.28     1620.09     21.86 o 
   6   7   6      530.78      537.29     15.42 o 
   7   7   6       91.19      100.76      8.24 o 
   8   7   6      233.05      217.41     14.52 o 
   9   7   6      316.49      307.23     14.18 o 
  10   7   6       92.42       88.92      9.48 o 
  -6   8   6      569.12      610.24     25.88 o 
  -5   8   6      154.10      157.61     11.48 o 
  -4   8   6      289.43      244.91     12.88 o 
  -3   8   6      842.18      794.23     20.58 o 
  -2   8   6     1531.96     1544.94     40.73 o 
  -1   8   6     1000.05      993.27     21.24 o 
   0   8   6     1819.92     1878.86     35.96 o 
   1   8   6     3587.02     3694.04     39.13 o 
   2   8   6     3871.53     3869.01     40.22 o 
   3   8   6        9.05        9.12      2.51 o 
   4   8   6      134.05      128.03      5.81 o 
   5   8   6     3064.71     3115.31     35.30 o 
   6   8   6     4044.74     4085.41     53.57 o 
   7   8   6     1602.72     1525.24     36.47 o 
   8   8   6      145.30      144.23     10.12 o 
   9   8   6      214.30      211.99     12.62 o 
  10   8   6      248.31      245.77     14.34 o 
  -5   9   6      127.52      133.75     16.22 o 
  -4   9   6       14.94        8.63      4.60 o 
  -3   9   6       34.49       42.92      8.49 o 
  -2   9   6      500.35      495.29     21.31 o 
  -1   9   6      747.47      768.62     26.47 o 
   0   9   6      716.50      779.20     14.91 o 
   1   9   6      566.02      593.80     12.46 o 
   2   9   6        0.73        3.41      2.36 o 
   3   9   6       18.19       17.22      3.03 o 
   4   9   6      586.12      573.55     20.75 o 
   5   9   6      898.65      839.01     15.68 o 
   6   9   6      203.88      196.54     10.40 o 
   7   9   6      114.31      118.18      9.07 o 
   8   9   6        2.45        2.96      3.50 o 
   9   9   6        0.71        3.31      3.62 o 
  10   9   6        0.13       -0.09      4.82 o 
  -4  10   6       23.02       16.20      6.58 o 
  -3  10   6        8.46       14.32      5.65 o 
  -2  10   6      102.29       81.04     11.34 o 
  -1  10   6      166.93      159.82     14.24 o 
   0  10   6      236.68      234.15     15.23 o 
   1  10   6        2.16       -2.35      5.07 o 
   2  10   6      229.68      219.03      9.95 o 
   3  10   6      742.59      702.87     17.88 o 
   4  10   6      548.39      522.76     15.37 o 
   5  10   6       85.07       88.84      9.27 o 
   6  10   6      102.00       96.34     11.32 o 
   7  10   6      497.52      469.39     28.46 o 
   8  10   6       84.04       75.52     10.54 o 
   9  10   6        0.24       33.68     12.74 o 
  10  10   6      208.77      221.61     39.42 o 
  -3  11   6      101.41       98.55     12.71 o 
  -2  11   6      578.49      573.06     24.98 o 
  -1  11   6     1561.73     1633.86     58.93 o 
   0  11   6      596.06      590.88     24.17 o 
   1  11   6       33.51       37.91      5.76 o 
   2  11   6      113.97      116.47      8.58 o 
   3  11   6     2458.29     2415.23     40.28 o 
   4  11   6     1722.79     1747.11     41.66 o 
   5  11   6      517.79      516.80     15.86 o 
   6  11   6      281.77      253.02     16.32 o 
   7  11   6      431.77      446.17     50.77 o 
   8  11   6      119.38      123.79     13.50 o 
   9  11   6      176.22      182.13     16.47 o 
  -2  12   6      228.57      207.69     17.99 o 
  -1  12   6       41.66       25.50      9.62 o 
   0  12   6        9.34        6.66      6.20 o 
   1  12   6        8.45        4.15      5.97 o 
   2  12   6      131.21      133.51      9.59 o 
   3  12   6      394.38      373.95     14.37 o 
   4  12   6      268.83      294.17     13.12 o 
   5  12   6       53.96       55.23      7.14 o 
   6  12   6        0.05      -10.10      8.08 o 
   7  12   6       14.09       18.42      7.07 o 
   8  12   6        4.71       21.95     12.24 o 
   9  12   6       44.77       81.50     12.10 o 
  -1  13   6       33.69       38.28      9.15 o 
   0  13   6      201.59      189.13     26.84 o 
   1  13   6      227.93      239.37     18.29 o 
   2  13   6       24.64       17.48      7.41 o 
   3  13   6        3.14       12.02      5.25 o 
   4  13   6      466.51      491.78     17.27 o 
   5  13   6      308.52      322.47     14.20 o 
   6  13   6        7.88       10.84      6.08 o 
   7  13   6       10.94       17.76      7.88 o 
   8  13   6      259.14      288.86     20.58 o 
   1  14   6      501.86      499.15     24.87 o 
   2  14   6      390.40      422.62     25.26 o 
   3  14   6      464.95      415.98     22.24 o 
   4  14   6      285.67      284.62     13.94 o 
   5  14   6      123.55      145.79     15.11 o 
   6  14   6       93.09       89.57     12.87 o 
   7  14   6      163.19      205.57     18.28 o 
  -4 -12   7       49.69       61.84     11.78 o 
  -3 -12   7        1.31        5.12      4.98 o 
  -2 -12   7       10.08        7.67      6.40 o 
  -1 -12   7      172.49      232.22     17.72 o 
  -6 -11   7      435.61      437.96     21.73 o 
  -5 -11   7      525.16      587.82     36.67 o 
  -4 -11   7      135.12      121.27     10.72 o 
  -3 -11   7       15.81       14.93      7.00 o 
  -2 -11   7      341.95      364.62     16.08 o 
  -1 -11   7      959.87      956.03     50.09 o 
   0 -11   7      685.82      704.59     27.01 o 
   1 -11   7      139.17      130.09     14.02 o 
  -7 -10   7      118.97      125.87     13.62 o 
  -6 -10   7       69.62       73.29     25.47 o 
  -5 -10   7        2.20        3.07      5.22 o 
  -4 -10   7       76.68       88.46      9.07 o 
  -3 -10   7       56.50       56.54      7.83 o 
  -2 -10   7       11.57       10.88      5.01 o 
  -1 -10   7      123.87      148.55     11.37 o 
   0 -10   7       22.57       29.41      7.38 o 
   1 -10   7        0.05       -2.38      5.98 o 
   2 -10   7        0.09       -1.54      5.15 o 
   3 -10   7       13.49       21.03     11.56 o 
  -8  -9   7      196.12      209.52     17.19 o 
  -7  -9   7      284.15      333.13     18.71 o 
  -6  -9   7       81.40       87.91     11.04 o 
  -5  -9   7        4.63        2.45      3.59 o 
  -4  -9   7      127.45      142.44     10.29 o 
  -3  -9   7     1086.55     1100.87     25.52 o 
  -2  -9   7      398.15      369.38     15.26 o 
  -1  -9   7      257.78      271.22     13.05 o 
   0  -9   7      460.64      498.86     17.26 o 
   1  -9   7      320.36      300.10     16.26 o 
   2  -9   7       33.57       30.95     17.24 o 
   3  -9   7       66.71       67.45      9.45 o 
   4  -9   7      527.06      526.48     63.21 o 
  -8  -8   7      638.52      713.53     27.98 o 
  -7  -8   7      584.96      572.26     24.14 o 
  -6  -8   7       95.51      108.14     15.56 o 
  -5  -8   7       10.69       20.27      4.75 o 
  -4  -8   7      515.27      492.45     28.79 o 
  -3  -8   7     1998.41     1946.39     36.97 o 
  -2  -8   7     1341.29     1322.68     26.94 o 
  -1  -8   7      633.62      625.92     18.13 o 
   0  -8   7      200.25      214.02     11.48 o 
   1  -8   7      646.14      684.05     19.31 o 
   2  -8   7      819.05      795.46     36.30 o 
   3  -8   7      167.22      154.93     12.94 o 
   4  -8   7      622.24      636.46     24.44 o 
   5  -8   7      475.21      489.87     31.39 o 
  -8  -7   7       70.30       62.05      9.64 o 
  -7  -7   7       43.16       40.89     14.04 o 
  -6  -7   7       14.03       15.49      5.51 o 
  -5  -7   7       17.77       20.15      4.63 o 
  -4  -7   7      366.81      332.63     12.58 o 
  -3  -7   7      252.95      249.70     11.24 o 
  -2  -7   7       95.83       84.63      7.77 o 
  -1  -7   7       91.62       88.82      7.91 o 
   0  -7   7        2.34        9.24      3.85 o 
   1  -7   7      122.01      132.33      9.16 o 
   2  -7   7       10.67       14.39      4.61 o 
   3  -7   7       86.20       88.24      9.89 o 
   4  -7   7        1.32        4.58      9.15 o 
   5  -7   7        3.39        2.35      4.67 o 
   6  -7   7        0.20        3.25      7.84 o 
  -9  -6   7      121.35      124.33     14.83 o 
  -8  -6   7        0.29        4.85      4.12 o 
  -7  -6   7      117.58      129.14     10.02 o 
  -6  -6   7      571.31      584.69     17.38 o 
  -5  -6   7      292.29      290.75      9.73 o 
  -4  -6   7       68.68       77.00      5.86 o 
  -3  -6   7     2082.01     2008.51     27.68 o 
  -2  -6   7     2870.61     2801.39     32.69 o 
  -1  -6   7        1.00        3.82      2.72 o 
   0  -6   7      206.66      200.67      9.41 o 
   1  -6   7      240.34      215.62      9.93 o 
   2  -6   7     2433.84     2327.12     35.90 o 
   3  -6   7      754.71      748.90     27.20 o 
   4  -6   7      107.27      112.15     16.39 o 
   5  -6   7       74.29       71.99      9.24 o 
   6  -6   7      138.91      143.30     12.55 o 
  -9  -5   7      508.80      535.29     25.83 o 
  -8  -5   7       45.58       66.03      7.78 o 
  -7  -5   7       39.13       51.22      6.59 o 
  -6  -5   7      905.45      837.04     44.73 o 
  -5  -5   7     2502.84     2488.42     42.82 o 
  -4  -5   7     2090.86     2090.03     34.92 o 
  -3  -5   7      405.26      390.65     10.26 o 
  -2  -5   7     1263.03     1203.21     18.33 o 
  -1  -5   7     1623.91     1558.20     21.19 o 
   0  -5   7      461.14      440.96     10.27 o 
   1  -5   7      950.96      960.73     15.94 o 
   2  -5   7     5458.64     5606.87     55.38 o 
   3  -5   7     3100.02     3215.93     37.45 o 
   4  -5   7      574.77      571.12     15.68 o 
   5  -5   7        5.06        9.20      3.46 o 
   6  -5   7      356.69      395.84     14.53 o 
   7  -5   7      534.01      577.06     23.17 o 
  -9  -4   7        4.07       12.35      8.35 o 
  -8  -4   7        0.72       -6.04      8.57 o 
  -7  -4   7        6.61       12.01      4.01 o 
  -6  -4   7      133.33      137.94      8.98 o 
  -5  -4   7      665.10      625.94     13.59 o 
  -4  -4   7      128.53      130.83      6.52 o 
  -3  -4   7      120.05      103.57      5.68 o 
  -2  -4   7      157.52      164.27      7.85 o 
  -1  -4   7        1.19        1.45      2.34 o 
   0  -4   7       10.31       10.64      2.78 o 
   1  -4   7      621.16      602.09     16.16 o 
   2  -4   7       11.82       10.33      2.65 o 
   3  -4   7      252.30      231.67      7.89 o 
   4  -4   7       11.50       11.23      3.28 o 
   5  -4   7       12.29       14.27      3.80 o 
   6  -4   7        5.51        8.49      3.44 o 
   7  -4   7        2.78        1.96      4.50 o 
   8  -4   7       25.76       19.92      6.76 o 
  -9  -3   7      169.87      202.79     18.58 o 
  -8  -3   7      170.76      187.68     25.60 o 
  -7  -3   7      104.42      106.65      8.58 o 
  -6  -3   7      219.62      238.60     10.58 o 
  -5  -3   7     1100.07     1074.67     17.93 o 
  -4  -3   7     1708.16     1670.64     22.87 o 
  -3  -3   7      462.90      452.26     14.25 o 
  -2  -3   7      274.12      296.49      7.98 o 
  -1  -3   7     2656.51     2711.26     29.38 o 
   0  -3   7     4481.88     4364.77     42.28 o 
   1  -3   7     3121.28     2956.09     31.23 o 
   2  -3   7      738.02      740.68     12.70 o 
   3  -3   7      294.48      307.22      9.59 o 
   4  -3   7     1339.11     1339.50     20.03 o 
   5  -3   7      320.57      321.12      9.70 o 
   6  -3   7      455.90      461.73     17.56 o 
   7  -3   7     1017.35     1005.17     29.61 o 
   8  -3   7      821.90      858.79     29.08 o 
  -9  -2   7      117.74      110.27     14.20 o 
  -8  -2   7      818.50      871.46     32.02 o 
  -7  -2   7     1319.31     1395.44     38.74 o 
  -6  -2   7      843.62      894.72     20.29 o 
  -5  -2   7     1185.97     1130.20     27.50 o 
  -4  -2   7     2765.31     2729.75     31.37 o 
  -3  -2   7      451.18      448.82      9.85 o 
  -2  -2   7       93.86      106.64      4.93 o 
  -1  -2   7     2219.51     2034.86     23.30 o 
   0  -2   7    14493.66    14637.09    120.25 o 
   1  -2   7     5351.47     5520.12     50.31 o 
   2  -2   7      103.54      125.01      6.03 o 
   3  -2   7     1478.02     1596.04     20.39 o 
   4  -2   7     1658.60     1670.64     26.51 o 
   5  -2   7     1510.97     1437.36     21.60 o 
   6  -2   7      278.78      272.46     12.48 o 
   7  -2   7      782.76      748.35     24.70 o 
   8  -2   7      474.02      505.85     21.59 o 
   9  -2   7       99.64       80.27     10.71 o 
  -9  -1   7       40.84       26.43      8.61 o 
  -8  -1   7       71.14       63.67     11.26 o 
  -7  -1   7      115.01      109.86     12.76 o 
  -6  -1   7      173.06      169.05     13.56 o 
  -5  -1   7      178.49      175.10      6.71 o 
  -4  -1   7       23.27       19.90      2.94 o 
  -3  -1   7      131.42      142.74      5.47 o 
  -2  -1   7      783.26      807.63     12.82 o 
  -1  -1   7      443.23      497.16      9.29 o 
   0  -1   7        1.33       10.88      6.55 o 
   1  -1   7      478.70      526.51      8.53 o 
   2  -1   7       17.34       25.06      2.45 o 
   3  -1   7       12.81       11.06      1.97 o 
   4  -1   7       18.20       22.65      3.58 o 
   5  -1   7       29.18       25.82      4.10 o 
   6  -1   7      373.95      348.38     10.20 o 
   7  -1   7        1.42        1.55      2.86 o 
   8  -1   7       58.63       65.21      9.31 o 
   9  -1   7       29.07       17.33      6.17 o 
  -9   0   7        0.35        1.50      9.40 o 
  -8   0   7      161.85      137.49     15.35 o 
  -7   0   7     1076.29     1066.98     34.42 o 
  -6   0   7     1056.78     1056.93     24.78 o 
  -5   0   7      195.99      187.09      7.99 o 
  -4   0   7       91.71       75.81      4.36 o 
  -3   0   7     3936.14     3990.64     39.50 o 
  -2   0   7     7184.18     7365.89     64.86 o 
  -1   0   7      115.20      104.46      5.13 o 
   0   0   7      577.42      567.09      9.24 o 
   1   0   7     6086.08     6508.77     66.40 o 
   2   0   7      755.67      718.48     13.77 o 
   3   0   7       23.24       20.93      2.21 o 
   4   0   7      613.71      599.76     14.19 o 
   5   0   7     5147.27     5226.15     51.46 o 
   6   0   7     3682.69     3736.71     41.13 o 
   7   0   7        1.22        3.17      2.93 o 
   8   0   7        2.18        0.91      6.11 o 
   9   0   7      465.04      450.94     26.67 o 
  -9   1   7      241.67      242.86     20.97 o 
  -8   1   7      438.17      449.29     23.65 o 
  -7   1   7      931.74      915.10     31.84 o 
  -6   1   7     1269.99     1239.79     26.70 o 
  -5   1   7       32.19       31.84      4.65 o 
  -4   1   7      294.62      278.82      7.18 o 
  -3   1   7     5190.91     5345.07     49.94 o 
  -2   1   7    10875.75    11099.63     93.26 o 
  -1   1   7     5102.66     5031.03     45.72 o 
   0   1   7     1570.36     1611.25     20.78 o 
   1   1   7     2323.96     2502.15     25.07 o 
   2   1   7      433.36      348.45      8.87 o 
   3   1   7     3955.81     3960.45     46.19 o 
   4   1   7     3897.17     3997.22     49.79 o 
   5   1   7     3950.57     3909.15     40.43 o 
   6   1   7     1427.26     1452.50     21.14 o 
   7   1   7       22.83       25.28      4.63 o 
   8   1   7       89.79      101.79      8.71 o 
   9   1   7      345.55      316.85     17.28 o 
  10   1   7      465.81      450.91     21.80 o 
  -8   2   7       91.80       75.39     11.81 o 
  -7   2   7       10.07        4.72      6.07 o 
  -6   2   7       20.46       19.75      4.77 o 
  -5   2   7       11.71       11.43      3.60 o 
  -4   2   7       28.93       23.60      4.08 o 
  -3   2   7      559.91      487.69     14.80 o 
  -2   2   7       44.97       35.81      4.19 o 
  -1   2   7      822.50      863.61     11.72 o 
   0   2   7        0.13        1.59      1.17 o 
   1   2   7       70.82       63.75      4.37 o 
   2   2   7      497.28      548.54      9.11 o 
   3   2   7       19.26       19.08      2.44 o 
   4   2   7       83.09       65.84      4.05 o 
   5   2   7      386.59      378.05     15.45 o 
   6   2   7      214.83      215.80      7.43 o 
   7   2   7      210.15      222.74     12.85 o 
   8   2   7        6.62        8.54      3.90 o 
   9   2   7       18.22       17.51      6.27 o 
  10   2   7       16.19       15.85     10.15 o 
  -8   3   7      156.47      159.00     16.80 o 
  -7   3   7        3.22        2.62      5.11 o 
  -6   3   7      359.23      345.91     14.84 o 
  -5   3   7     1651.30     1565.75     29.04 o 
  -4   3   7      451.15      456.88     13.70 o 
  -3   3   7      106.92      104.40      8.39 o 
  -2   3   7     2087.54     1966.18     28.82 o 
  -1   3   7     3780.01     3711.66     44.11 o 
   0   3   7      282.96      244.10      5.63 o 
   1   3   7       10.23       19.32      2.23 o 
   2   3   7     4132.57     4137.81     38.80 o 
   3   3   7    12349.27    12627.76    104.80 o 
   4   3   7     2648.78     2776.27     29.60 o 
   5   3   7       24.97       32.79      3.30 o 
   6   3   7      547.22      559.37     11.47 o 
   7   3   7      948.17      956.98     21.65 o 
   8   3   7      925.45      905.92     22.46 o 
   9   3   7      655.14      659.31     20.13 o 
  10   3   7      363.54      394.91     19.85 o 
  -8   4   7      279.62      300.16     22.10 o 
  -7   4   7        1.48       -4.18      4.22 o 
  -6   4   7      124.64      128.07      9.71 o 
  -5   4   7     1694.44     1693.06     31.35 o 
  -4   4   7     2902.40     3010.86     45.97 o 
  -3   4   7     1557.89     1464.37     30.51 o 
  -2   4   7      241.22      246.79     13.66 o 
  -1   4   7     2784.34     2999.25     38.55 o 
   0   4   7     1993.00     2131.62     22.99 o 
   1   4   7     2020.69     2015.32     22.24 o 
   2   4   7     1247.05     1191.77     15.67 o 
   3   4   7    12787.23    12964.46    107.78 o 
   4   4   7     2862.96     2823.10     30.20 o 
   5   4   7        3.18        4.34      3.92 o 
   6   4   7        3.07        2.78      3.53 o 
   7   4   7      961.08      921.48     21.24 o 
   8   4   7     1789.06     1752.71     32.81 o 
   9   4   7      424.18      464.78     27.04 o 
  10   4   7      185.09      171.70     12.45 o 
  -7   5   7        1.01       -0.49      6.82 o 
  -6   5   7      250.17      241.94     12.62 o 
  -5   5   7      219.03      222.86     12.29 o 
  -4   5   7        6.21        6.97      5.48 o 
  -3   5   7        0.05        3.45      3.07 o 
  -2   5   7      120.36       95.79      8.74 o 
  -1   5   7       21.04       23.75      4.48 o 
   0   5   7      183.03      190.42     10.28 o 
   1   5   7      133.68      137.48      5.00 o 
   2   5   7      564.21      556.07     10.27 o 
   3   5   7       94.80      124.45      5.12 o 
   4   5   7       43.87       39.09      3.58 o 
   5   5   7      590.34      598.25     11.48 o 
   6   5   7        5.11        0.22      2.94 o 
   7   5   7       16.41       20.05      4.48 o 
   8   5   7      277.91      292.30     13.06 o 
   9   5   7      251.84      230.45     21.24 o 
  10   5   7        0.03       -3.14      3.49 o 
  -7   6   7      341.66      368.34     22.46 o 
  -6   6   7       29.97       28.00      5.95 o 
  -5   6   7      113.64      113.48     18.40 o 
  -4   6   7     1329.46     1269.49     26.93 o 
  -3   6   7     1098.02     1070.82     23.04 o 
  -2   6   7       31.52       39.27      5.88 o 
  -1   6   7       99.27      108.61      6.44 o 
   0   6   7     2584.91     2614.43     38.47 o 
   1   6   7     6008.62     6077.08     55.95 o 
   2   6   7     2643.07     2643.45     28.90 o 
   3   6   7      292.35      265.69      7.48 o 
   4   6   7      857.30      867.60     14.32 o 
   5   6   7     2044.29     2040.61     25.26 o 
   6   6   7     1733.49     1771.37     30.66 o 
   7   6   7     1065.11     1056.65     23.20 o 
   8   6   7     1276.26     1227.97     26.83 o 
   9   6   7      749.34      804.63     22.57 o 
  10   6   7        6.32       14.41      4.63 o 
  -6   7   7      538.59      559.57     19.66 o 
  -5   7   7      459.97      425.96     16.19 o 
  -4   7   7      250.95      248.62     12.12 o 
  -3   7   7      779.12      775.40     20.30 o 
  -2   7   7      458.92      438.11     13.95 o 
  -1   7   7     1218.40     1170.99     23.10 o 
   0   7   7     5310.07     5411.12     52.13 o 
   1   7   7     4778.47     4838.72     58.09 o 
   2   7   7     1171.44     1065.25     16.17 o 
   3   7   7        2.61        3.19      2.47 o 
   4   7   7      295.43      302.49      8.41 o 
   5   7   7      849.60      796.26     17.60 o 
   6   7   7     1080.51     1053.22     28.72 o 
   7   7   7      963.43      916.67     21.59 o 
   8   7   7      587.92      560.98     22.37 o 
   9   7   7      137.64      148.11     11.15 o 
  10   7   7       10.10        6.85      4.18 o 
  -6   8   7       24.98       34.53      6.85 o 
  -5   8   7       31.30       29.64      5.95 o 
  -4   8   7       28.03       24.25      5.58 o 
  -3   8   7      135.98      133.76      9.66 o 
  -2   8   7      133.63      129.15      9.16 o 
  -1   8   7       37.66       49.81      6.01 o 
   0   8   7       23.57       27.78      3.61 o 
   1   8   7      326.79      333.52      9.04 o 
   2   8   7      602.72      616.63     12.36 o 
   3   8   7       78.92       82.67      5.17 o 
   4   8   7        0.28       -2.62      1.75 o 
   5   8   7       47.73       38.18      4.18 o 
   6   8   7       18.39       21.64      5.03 o 
   7   8   7       21.50       27.28      5.44 o 
   8   8   7        9.62        9.72      3.97 o 
   9   8   7        3.03        2.88      3.62 o 
  10   8   7      114.40      111.06     10.65 o 
  -5   9   7      394.65      431.78     22.05 o 
  -4   9   7       20.59       16.44      5.78 o 
  -3   9   7       35.31       36.59      8.17 o 
  -2   9   7      949.09      933.81     22.78 o 
  -1   9   7     1480.03     1489.55     33.32 o 
   0   9   7       40.19       36.58      6.48 o 
   1   9   7       36.47       49.40      4.48 o 
   2   9   7     1088.51     1103.79     17.98 o 
   3   9   7     1448.36     1452.07     21.18 o 
   4   9   7       30.80       43.51      4.41 o 
   5   9   7     1209.79     1205.58     19.49 o 
   6   9   7     2630.15     2606.30     40.08 o 
   7   9   7     1349.30     1275.46     26.90 o 
   8   9   7       29.21       24.11      5.14 o 
   9   9   7        4.76        9.83      4.24 o 
  10   9   7      485.94      467.05     18.23 o 
  -4  10   7       43.86       42.04     13.42 o 
  -3  10   7       78.68       88.54     15.85 o 
  -2  10   7      982.40      968.71     31.91 o 
  -1  10   7     1716.88     1725.30     42.64 o 
   0  10   7      515.15      512.83     46.77 o 
   1  10   7       25.41       38.72      5.21 o 
   2  10   7      368.38      334.59     12.22 o 
   3  10   7      890.68      792.97     18.84 o 
   4  10   7     1276.14     1242.41     24.31 o 
   5  10   7     1015.39     1038.57     22.07 o 
   6  10   7      576.12      569.76     22.03 o 
   7  10   7      174.01      173.22     10.71 o 
   8  10   7        1.04        8.30      7.03 o 
   9  10   7       38.91       43.94      9.50 o 
  10  10   7      243.26      241.05     14.83 o 
  -3  11   7       48.11       47.71      9.55 o 
  -2  11   7      144.05      155.88     15.55 o 
  -1  11   7       22.01       22.23      7.47 o 
   0  11   7       60.91       88.16     12.15 o 
   1  11   7      217.39      202.08     15.08 o 
   2  11   7       42.54       45.60      7.59 o 
   3  11   7       14.15       17.33      4.91 o 
   4  11   7      165.19      164.06     10.06 o 
   5  11   7       35.06       35.15      5.63 o 
   6  11   7       34.14       18.03      6.84 o 
   7  11   7       32.46       35.38      8.95 o 
   8  11   7      394.77      392.13     20.39 o 
   9  11   7       16.49       19.85     10.94 o 
  -2  12   7       77.08       86.56     23.29 o 
  -1  12   7      311.48      324.16     20.23 o 
   0  12   7      600.70      593.54     25.60 o 
   1  12   7      120.22      124.53     13.75 o 
   2  12   7      113.70      157.10     26.13 o 
   3  12   7      792.80      797.27     20.97 o 
   4  12   7     1410.00     1383.23     35.67 o 
   5  12   7      359.66      361.16     14.24 o 
   6  12   7        5.89       12.00      7.09 o 
   7  12   7      157.38      131.90     14.02 o 
   8  12   7      633.88      609.28     35.02 o 
   9  12   7      446.92      461.85     23.71 o 
  -1  13   7       22.94       23.36      7.27 o 
   0  13   7       90.84       84.98     12.44 o 
   1  13   7      246.82      239.10     18.58 o 
   2  13   7      496.95      514.09     26.84 o 
   3  13   7      609.83      588.02     19.78 o 
   4  13   7      408.44      412.27     23.02 o 
   5  13   7      109.64      113.15      9.90 o 
   6  13   7        0.24        7.20      7.82 o 
   7  13   7       51.22       59.96     10.63 o 
   8  13   7      341.04      367.93     22.22 o 
   1  14   7       21.66       14.49      8.97 o 
   2  14   7        9.84       -0.44      6.05 o 
   3  14   7       11.51        7.82     12.56 o 
   4  14   7       49.23       56.43     13.91 o 
   5  14   7      212.35      249.49     18.48 o 
   6  14   7       89.36       99.37     13.12 o 
   7  14   7        0.84       -2.02      6.55 o 
  -5 -11   8       22.82       49.27     13.57 o 
  -4 -11   8       50.38       57.43      8.77 o 
  -3 -11   8        4.59        3.35      4.54 o 
  -2 -11   8        0.21        1.12      5.13 o 
  -1 -11   8       87.35       92.19     28.44 o 
   0 -11   8      297.82      330.74     19.28 o 
  -6 -10   8      175.35      191.68     32.54 o 
  -5 -10   8      150.16      162.96     15.01 o 
  -4 -10   8      195.81      186.97     12.39 o 
  -3 -10   8      240.92      233.52     13.42 o 
  -2 -10   8      243.41      238.67     13.62 o 
  -1 -10   8      773.79      800.57     27.55 o 
   0 -10   8      769.89      714.61     26.48 o 
   1 -10   8      205.53      224.16     18.55 o 
   2 -10   8        2.25       -6.83      4.91 o 
  -7  -9   8      253.16      296.40     18.29 o 
  -6  -9   8       61.33       66.46     10.25 o 
  -5  -9   8        4.47       -0.35      3.56 o 
  -4  -9   8      249.68      236.59     18.91 o 
  -3  -9   8      589.18      600.55     18.85 o 
  -2  -9   8      135.53      144.23     10.76 o 
  -1  -9   8      120.26      129.29     10.45 o 
   0  -9   8      392.08      402.61     18.86 o 
   1  -9   8       89.23       76.53     10.05 o 
   2  -9   8        1.47        0.46      3.93 o 
   3  -9   8      118.75      148.23     13.68 o 
  -8  -8   8        2.08        3.86      5.09 o 
  -7  -8   8      100.47      105.13     12.71 o 
  -6  -8   8      103.61      125.49     13.05 o 
  -5  -8   8        0.04        4.80      5.56 o 
  -4  -8   8        8.10       14.23      4.68 o 
  -3  -8   8      338.21      353.21     14.14 o 
  -2  -8   8      532.55      508.98     16.65 o 
  -1  -8   8        3.34       -0.52      3.63 o 
   0  -8   8        1.01       -0.82      3.44 o 
   1  -8   8       65.00       60.54      8.48 o 
   2  -8   8      333.03      324.69     16.72 o 
   3  -8   8       58.99       63.72      9.08 o 
   4  -8   8      100.33      114.70     12.31 o 
  -8  -7   8      130.31      127.95     13.54 o 
  -7  -7   8      220.96      222.40     15.35 o 
  -6  -7   8      250.54      241.02     18.68 o 
  -5  -7   8      229.49      257.19     11.73 o 
  -4  -7   8      931.70      891.36     21.33 o 
  -3  -7   8     1953.15     1858.34     32.32 o 
  -2  -7   8     1947.19     1864.35     32.20 o 
  -1  -7   8      643.24      672.81     18.32 o 
   0  -7   8      132.50      132.99      9.22 o 
   1  -7   8      698.23      749.54     23.86 o 
   2  -7   8     1869.47     1941.04     42.06 o 
   3  -7   8      965.01     1015.08     29.34 o 
   4  -7   8      251.16      249.65     14.63 o 
   5  -7   8      340.38      353.28     17.92 o 
  -8  -6   8       13.55        8.15      4.68 o 
  -7  -6   8       72.53       66.59      7.85 o 
  -6  -6   8      306.75      333.49     13.29 o 
  -5  -6   8      499.24      496.35     13.06 o 
  -4  -6   8      411.39      398.85     11.38 o 
  -3  -6   8     1346.25     1262.94     20.54 o 
  -2  -6   8      146.80      145.51      7.12 o 
  -1  -6   8       11.48        5.65      4.37 o 
   0  -6   8       16.15       16.14      4.50 o 
   1  -6   8     1001.62      956.99     20.97 o 
   2  -6   8      472.97      474.73     21.18 o 
   3  -6   8       86.83       96.75     10.15 o 
   4  -6   8       99.84       92.56     10.39 o 
   5  -6   8       77.32       73.86      9.53 o 
   6  -6   8      110.81      132.57     17.35 o 
  -9  -5   8       61.46       52.93     27.07 o 
  -8  -5   8       26.12       12.50      6.82 o 
  -7  -5   8        0.07       -3.21      3.12 o 
  -6  -5   8       80.21       98.16      8.39 o 
  -5  -5   8      372.48      381.14     11.97 o 
  -4  -5   8      150.75      165.68      7.58 o 
  -3  -5   8       29.58       21.03      5.24 o 
  -2  -5   8      419.94      389.09     13.01 o 
  -1  -5   8      289.13      281.10      8.76 o 
   0  -5   8        5.90        1.12      3.25 o 
   1  -5   8      476.80      440.82     10.88 o 
   2  -5   8     1317.25     1258.89     30.07 o 
   3  -5   8     1020.66      921.50     43.52 o 
   4  -5   8      256.00      246.63     19.78 o 
   5  -5   8       48.05       58.19      6.61 o 
   6  -5   8       85.44       91.95      8.60 o 
   7  -5   8      377.28      379.15     25.81 o 
  -9  -4   8      382.86      397.76     22.93 o 
  -8  -4   8      190.02      210.34     17.36 o 
  -7  -4   8       67.08       87.18     11.93 o 
  -6  -4   8      317.71      301.68     12.22 o 
  -5  -4   8     3023.51     3011.61     36.25 o 
  -4  -4   8     3767.29     3719.24     41.30 o 
  -3  -4   8      195.04      194.20      7.50 o 
  -2  -4   8       40.59       34.42      4.06 o 
  -1  -4   8     2721.02     2629.67     31.59 o 
   0  -4   8     5202.39     5235.17     55.18 o 
   1  -4   8     2042.71     2213.33     26.80 o 
   2  -4   8     1132.15     1144.99     17.86 o 
   3  -4   8     1849.70     1880.96     32.93 o 
   4  -4   8      207.00      192.07      9.26 o 
   5  -4   8       73.93       67.91      6.71 o 
   6  -4   8      100.19      121.17     12.38 o 
   7  -4   8      974.96      989.49     30.57 o 
  -9  -3   8       73.25       75.65     12.82 o 
  -8  -3   8       91.05       98.88     13.33 o 
  -7  -3   8      362.78      371.51     19.73 o 
  -6  -3   8      500.23      528.84     15.86 o 
  -5  -3   8     1608.45     1559.17     23.15 o 
  -4  -3   8      714.99      686.03     13.90 o 
  -3  -3   8        2.56        7.74      2.85 o 
  -2  -3   8      148.61      141.28      6.08 o 
  -1  -3   8      162.20      159.64     10.64 o 
   0  -3   8     1089.54     1044.02     15.73 o 
   1  -3   8     1432.58     1293.25     21.72 o 
   2  -3   8      623.94      627.56     11.97 o 
   3  -3   8        0.98        0.55      2.13 o 
   4  -3   8       77.20       67.81      6.36 o 
   5  -3   8      240.37      251.11     10.59 o 
   6  -3   8      260.32      254.40     11.15 o 
   7  -3   8      177.26      183.09     17.09 o 
   8  -3   8       43.42       41.66     17.86 o 
  -9  -2   8        4.40       -1.69      4.86 o 
  -8  -2   8       97.68      121.32     14.44 o 
  -7  -2   8      111.78      118.70     13.37 o 
  -6  -2   8       89.23       86.57      7.39 o 
  -5  -2   8       16.52       12.95      3.08 o 
  -4  -2   8      649.95      663.13     13.25 o 
  -3  -2   8      446.40      439.90     10.18 o 
  -2  -2   8      448.10      424.55      9.64 o 
  -1  -2   8      329.32      296.45      7.80 o 
   0  -2   8      376.20      311.04     10.14 o 
   1  -2   8     1905.13     1873.17     21.95 o 
   2  -2   8       38.03       37.52      3.42 o 
   3  -2   8       23.38       23.83      2.93 o 
   4  -2   8      402.68      403.30      9.81 o 
   5  -2   8     2688.65     2729.48     38.95 o 
   6  -2   8      488.08      441.28     14.02 o 
   7  -2   8       69.60       74.42      9.64 o 
   8  -2   8      405.28      415.89     19.78 o 
  -9  -1   8       46.58       38.86      9.23 o 
  -8  -1   8      523.88      462.91     23.55 o 
  -7  -1   8     1890.91     1881.41     47.05 o 
  -6  -1   8      716.74      685.69     63.21 o 
  -5  -1   8       34.62       34.31      3.73 o 
  -4  -1   8      892.03      831.19     14.61 o 
  -3  -1   8     2094.39     2169.21     26.01 o 
  -2  -1   8     2193.38     2152.68     25.14 o 
  -1  -1   8     4149.79     4217.87     41.10 o 
   0  -1   8     6688.49     6766.19     60.17 o 
   1  -1   8     7451.07     7682.93     78.44 o 
   2  -1   8      426.01      411.38     21.43 o 
   3  -1   8      111.91      115.90      4.63 o 
   4  -1   8     2364.68     2314.51     28.21 o 
   5  -1   8     5099.26     4976.03     50.58 o 
   6  -1   8     1629.26     1622.10     28.20 o 
   7  -1   8       51.16       52.31     10.13 o 
   8  -1   8      282.29      259.44     16.02 o 
   9  -1   8      237.44      229.73     25.75 o 
  -8   0   8      230.89      258.82     21.45 o 
  -7   0   8      641.94      676.12     38.91 o 
  -6   0   8      161.53      163.60      9.47 o 
  -5   0   8       72.88       71.53      8.74 o 
  -4   0   8      107.36      114.46      5.28 o 
  -3   0   8      312.29      312.15      7.95 o 
  -2   0   8     3346.76     3294.86     33.98 o 
  -1   0   8     1642.19     1639.58     19.85 o 
   0   0   8      203.19      208.09      5.69 o 
   1   0   8       25.28       51.08      4.38 o 
   2   0   8     1021.45      935.49     16.84 o 
   3   0   8        9.66       10.52      4.29 o 
   4   0   8       98.47      102.41      4.82 o 
   5   0   8     1240.93     1286.97     22.07 o 
   6   0   8       60.93       70.74      5.42 o 
   7   0   8        3.93        3.72      6.39 o 
   8   0   8       24.29       29.76      7.80 o 
   9   0   8       44.83       40.47      7.96 o 
  -8   1   8        3.05        9.40      5.43 o 
  -7   1   8       24.40       29.10      8.46 o 
  -6   1   8      517.11      493.32     15.78 o 
  -5   1   8      322.19      298.50     11.31 o 
  -4   1   8       36.71       24.70      4.17 o 
  -3   1   8      269.26      249.82      7.78 o 
  -2   1   8     2720.15     2711.02     28.79 o 
  -1   1   8     3429.25     3695.41     36.18 o 
   0   1   8      104.06      117.62      4.37 o 
   1   1   8       31.95       31.13      2.31 o 
   2   1   8     3568.37     3505.84     40.81 o 
   3   1   8     3356.09     3410.41     40.94 o 
   4   1   8      687.72      663.24     15.91 o 
   5   1   8      731.81      744.38     14.37 o 
   6   1   8     1433.19     1460.07     21.58 o 
   7   1   8      211.72      189.94     10.12 o 
   8   1   8       65.75       73.57     11.39 o 
   9   1   8      195.03      192.29     15.22 o 
  10   1   8      601.28      656.93     26.35 o 
  -8   2   8      264.74      282.46     21.18 o 
  -7   2   8       36.76       36.39     12.22 o 
  -6   2   8      423.84      430.34     14.90 o 
  -5   2   8     1762.43     1716.99     33.84 o 
  -4   2   8     1204.31     1244.25     23.85 o 
  -3   2   8      807.92      796.55     21.01 o 
  -2   2   8     5313.73     5264.51     48.96 o 
  -1   2   8     8587.81     8610.73     74.18 o 
   0   2   8      188.79      139.06      7.47 o 
   1   2   8      294.71      326.01      8.20 o 
   2   2   8     2341.41     2400.35     25.25 o 
   3   2   8    12104.10    12479.24    104.28 o 
   4   2   8     5180.25     5219.26     57.52 o 
   5   2   8      653.62      609.03     11.91 o 
   6   2   8      125.85      126.89      7.34 o 
   7   2   8      445.52      454.05     14.57 o 
   8   2   8      629.60      619.25     39.89 o 
   9   2   8      320.25      329.49     17.79 o 
  10   2   8      589.63      610.96     60.75 o 
  -8   3   8      111.91      120.73     14.63 o 
  -7   3   8       22.21       30.96     13.68 o 
  -6   3   8       29.62       25.80      5.08 o 
  -5   3   8      499.29      505.47     15.87 o 
  -4   3   8     1153.84     1096.04     25.00 o 
  -3   3   8      408.83      389.02     13.65 o 
  -2   3   8     1450.95     1362.97     23.22 o 
  -1   3   8      577.48      561.71     16.08 o 
   0   3   8       18.89       15.59      2.14 o 
   1   3   8        0.68        0.43      1.94 o 
   2   3   8     3909.44     4050.96     41.18 o 
   3   3   8     1773.44     1799.20     23.89 o 
   4   3   8      358.48      353.40      8.45 o 
   5   3   8        0.55        0.48      1.94 o 
   6   3   8       62.22       65.52      5.06 o 
   7   3   8        0.21        2.33      3.05 o 
   8   3   8       26.18       29.98      5.83 o 
   9   3   8       34.66       33.93      9.21 o 
  10   3   8       42.68       36.77      7.41 o 
  -7   4   8       41.03       35.28      9.08 o 
  -6   4   8       20.53        9.66      4.39 o 
  -5   4   8      211.08      202.44     11.11 o 
  -4   4   8      679.83      677.88     18.14 o 
  -3   4   8      175.26      182.97      8.91 o 
  -2   4   8       40.83       34.30      4.52 o 
  -1   4   8      642.64      621.94     14.52 o 
   0   4   8     5390.33     5765.42     52.53 o 
   1   4   8     1838.53     1917.09     21.99 o 
   2   4   8      368.74      348.96      7.88 o 
   3   4   8     2869.37     2891.58     30.64 o 
   4   4   8     3797.58     3889.89     39.21 o 
   5   4   8      117.71       97.43      5.13 o 
   6   4   8       44.04       47.63      4.08 o 
   7   4   8      666.45      646.87     20.68 o 
   8   4   8     1374.73     1367.92     43.16 o 
   9   4   8      617.84      611.03     25.01 o 
  10   4   8       63.12       80.13     10.76 o 
  -7   5   8      299.26      283.19     20.55 o 
  -6   5   8       91.27       84.59      8.75 o 
  -5   5   8      955.59      943.09     23.40 o 
  -4   5   8     2757.60     2582.61     54.16 o 
  -3   5   8     2698.68     2628.13     39.54 o 
  -2   5   8       30.08       31.60      4.54 o 
  -1   5   8       12.38       11.13      3.07 o 
   0   5   8     6333.52     6322.29     57.47 o 
   1   5   8     5649.46     5442.92     50.60 o 
   2   5   8     2637.36     2594.05     28.33 o 
   3   5   8      254.75      240.63      9.79 o 
   4   5   8     2451.30     2420.36     27.91 o 
   5   5   8      511.85      515.19     10.92 o 
   6   5   8      251.39      274.61     20.40 o 
   7   5   8     1320.00     1285.42     25.87 o 
   8   5   8     2486.99     2514.73     69.59 o 
   9   5   8      802.23      811.12     22.75 o 
  10   5   8       18.53       19.99      6.02 o 
  -7   6   8       67.43       79.84     12.64 o 
  -6   6   8      227.77      257.85     13.71 o 
  -5   6   8      232.79      238.10     12.52 o 
  -4   6   8       63.11       73.02     10.21 o 
  -3   6   8       11.37       11.15      3.95 o 
  -2   6   8        4.17        4.62      3.67 o 
  -1   6   8      152.66      152.60      8.08 o 
   0   6   8      262.26      240.39      6.66 o 
   1   6   8      717.94      752.61     14.13 o 
   2   6   8     1262.84     1302.16     18.09 o 
   3   6   8      338.12      358.80      8.97 o 
   4   6   8      230.02      190.73      6.77 o 
   5   6   8        2.86        2.49      2.28 o 
   6   6   8      153.02      134.64     12.10 o 
   7   6   8      270.65      255.82     12.47 o 
   8   6   8       45.19       44.00      6.56 o 
   9   6   8        0.87       12.43      4.83 o 
  10   6   8       11.48        6.69      4.10 o 
  -6   7   8      117.08      133.75     11.41 o 
  -5   7   8       37.95       33.19      6.30 o 
  -4   7   8        0.36        3.93      3.59 o 
  -3   7   8      277.91      278.07     14.20 o 
  -2   7   8      884.84      856.38     26.60 o 
  -1   7   8        1.49        2.51      3.19 o 
   0   7   8      379.00      371.11      9.91 o 
   1   7   8     1428.30     1457.62     20.97 o 
   2   7   8     1171.52     1160.00     19.86 o 
   3   7   8      397.17      397.35     13.25 o 
   4   7   8       46.46       44.67      6.26 o 
   5   7   8     1361.29     1307.60     22.30 o 
   6   7   8     2088.17     2057.36     52.44 o 
   7   7   8      767.35      758.71     19.69 o 
   8   7   8       27.87       17.83      4.95 o 
   9   7   8      170.81      154.32     11.33 o 
  10   7   8      294.80      299.08     14.69 o 
  -5   8   8      376.48      370.15     15.87 o 
  -4   8   8        0.93        2.41      3.86 o 
  -3   8   8      238.12      238.66     11.95 o 
  -2   8   8     2113.54     2149.75     50.24 o 
  -1   8   8     1557.34     1562.67     64.88 o 
   0   8   8     1813.33     1884.19     31.64 o 
   1   8   8     1224.01     1268.20     20.52 o 
   2   8   8      810.60      793.44     17.80 o 
   3   8   8      132.42      151.05      6.53 o 
   4   8   8      340.21      359.39      9.75 o 
   5   8   8     2619.90     2614.18     38.86 o 
   6   8   8     3189.38     3122.46     44.94 o 
   7   8   8     1173.03     1170.98     29.77 o 
   8   8   8       32.32       32.86      5.84 o 
   9   8   8       55.47       61.30      7.97 o 
  10   8   8      268.12      242.65     14.30 o 
  -5   9   8        8.88        9.79      6.31 o 
  -4   9   8        1.91        4.41      4.54 o 
  -3   9   8       70.98       59.95      7.56 o 
  -2   9   8      319.33      330.49     13.80 o 
  -1   9   8      471.29      473.59     16.02 o 
   0   9   8      331.88      305.98     19.24 o 
   1   9   8       13.49       12.39      3.08 o 
   2   9   8       99.11      100.94      5.89 o 
   3   9   8        1.88        2.40      2.73 o 
   4   9   8      161.36      172.57      8.96 o 
   5   9   8      512.74      498.35     12.22 o 
   6   9   8      203.46      202.72     10.67 o 
   7   9   8        0.73       -0.17      3.64 o 
   8   9   8      235.53      215.36     12.28 o 
   9   9   8        4.07        7.70      4.28 o 
  10   9   8       10.23       10.44      5.04 o 
  -4  10   8      128.83      142.34     14.99 o 
  -3  10   8       35.73       29.89      7.98 o 
  -2  10   8       77.46       77.71     33.01 o 
  -1  10   8      896.47      873.74     29.59 o 
   0  10   8     1064.43     1084.22     32.11 o 
   1  10   8        1.17       -5.19      3.46 o 
   2  10   8      227.66      230.54     10.03 o 
   3  10   8     2441.68     2425.64     36.74 o 
   4  10   8     1367.36     1288.08     22.31 o 
   5  10   8      153.32      173.33     10.00 o 
   6  10   8      244.14      217.80     10.80 o 
   7  10   8      637.78      594.92     21.50 o 
   8  10   8      247.62      243.03     12.32 o 
   9  10   8       32.46       33.78     15.40 o 
  10  10   8      183.41      172.68     18.11 o 
  -3  11   8      263.15      283.10     20.06 o 
  -2  11   8      367.16      407.04     26.58 o 
  -1  11   8      684.39      676.32     27.00 o 
   0  11   8      717.92      741.05     27.59 o 
   1  11   8       48.30       48.90      9.00 o 
   2  11   8       27.63       33.30      5.30 o 
   3  11   8     1059.81     1058.60     24.36 o 
   4  11   8     1963.62     1894.33     32.77 o 
   5  11   8      688.53      682.71     22.27 o 
   6  11   8        2.21        7.77      5.33 o 
   7  11   8      104.33      102.92     12.17 o 
   8  11   8      278.04      268.72     18.22 o 
   9  11   8      260.25      273.72     29.23 o 
  -2  12   8       36.35       33.77      8.63 o 
  -1  12   8        3.54       11.05      6.21 o 
   0  12   8       35.13       32.20      8.50 o 
   1  12   8        3.31       -0.14      7.27 o 
   2  12   8       26.86       21.29      7.43 o 
   3  12   8      360.17      342.93     13.76 o 
   4  12   8      123.96      107.16      9.24 o 
   5  12   8        3.61        0.40      5.42 o 
   6  12   8        7.64        9.09      6.07 o 
   7  12   8       23.22       32.89      8.55 o 
   8  12   8        6.57       15.35      6.98 o 
   9  12   8        0.29       12.69      7.47 o 
  -1  13   8       15.62        4.41      6.34 o 
   0  13   8       77.16       61.10     10.89 o 
   1  13   8      283.78      288.75     19.21 o 
   2  13   8      130.26      132.24     14.65 o 
   3  13   8      135.44      145.08     14.49 o 
   4  13   8      214.58      224.29     12.58 o 
   5  13   8      373.68      342.83     14.62 o 
   6  13   8      141.22      136.19     14.38 o 
   7  13   8       69.73       64.89     15.90 o 
   8  13   8      328.94      389.27     22.04 o 
   1  14   8      682.46      708.50     32.16 o 
   2  14   8      650.14      663.32     45.19 o 
   3  14   8      166.89      155.19     15.68 o 
   4  14   8       77.24       66.40     13.59 o 
   5  14   8      106.34       98.89     12.82 o 
   6  14   8      111.47      105.32     13.56 o 
   7  14   8      146.81      159.87     16.37 o 
  -4 -11   9      102.85      124.57     13.82 o 
  -3 -11   9      109.50      109.82     12.88 o 
  -2 -11   9      237.18      232.53     17.69 o 
  -1 -11   9      461.32      449.34     22.37 o 
  -6 -10   9        1.11       11.86      9.36 o 
  -5 -10   9        1.36        6.95      7.65 o 
  -4 -10   9       13.04       11.50      5.89 o 
  -3 -10   9        5.91        9.97      6.24 o 
  -2 -10   9        0.39       -3.24      4.45 o 
  -1 -10   9       11.48       13.03      5.76 o 
   0 -10   9        8.80        5.77      6.07 o 
   1 -10   9       55.33       64.02     10.74 o 
  -7  -9   9      306.95      346.69     20.09 o 
  -6  -9   9       55.20       50.74      8.85 o 
  -5  -9   9       40.12       53.74      7.34 o 
  -4  -9   9      126.94      119.57     10.41 o 
  -3  -9   9      682.48      651.43     20.24 o 
  -2  -9   9      826.25      833.62     55.75 o 
  -1  -9   9      246.09      276.23     15.95 o 
   0  -9   9      281.19      282.75     16.52 o 
   1  -9   9      311.86      259.34     17.21 o 
   2  -9   9      165.81      184.21     15.05 o 
   3  -9   9      132.47      148.73     14.11 o 
  -7  -8   9      315.68      316.57     36.71 o 
  -6  -8   9      142.14      167.34     14.72 o 
  -5  -8   9        4.83        4.09      4.03 o 
  -4  -8   9      150.16      175.85     11.20 o 
  -3  -8   9     1918.90     1882.03     34.60 o 
  -2  -8   9      972.36      964.04     23.51 o 
  -1  -8   9       59.45       64.25     11.43 o 
   0  -8   9       54.02       49.29      8.37 o 
   1  -8   9      396.12      399.63     18.83 o 
   2  -8   9      376.69      357.38     17.85 o 
   3  -8   9      161.03      162.83     14.05 o 
   4  -8   9      290.53      319.60     17.46 o 
  -8  -7   9        6.05        8.96      5.27 o 
  -7  -7   9        2.92        3.83      8.59 o 
  -6  -7   9        2.21        3.47      4.61 o 
  -5  -7   9        0.49        3.94      3.85 o 
  -4  -7   9       56.07       58.10      6.96 o 
  -3  -7   9       14.31       14.34      4.64 o 
  -2  -7   9       14.79       15.00      4.80 o 
  -1  -7   9        0.14        0.76      3.93 o 
   0  -7   9        0.79       -5.01      3.78 o 
   1  -7   9       49.93       45.08      7.55 o 
   2  -7   9       11.73       22.77      7.18 o 
   3  -7   9      185.58      176.58     15.62 o 
   4  -7   9       14.25       19.07      6.03 o 
   5  -7   9        0.06       -1.91      5.51 o 
  -8  -6   9       49.89       63.73     10.39 o 
  -7  -6   9        8.94       16.79      4.71 o 
  -6  -6   9      231.01      245.76     12.00 o 
  -5  -6   9     1196.79     1187.79     21.62 o 
  -4  -6   9     1072.26     1071.67     19.83 o 
  -3  -6   9      795.15      803.99     18.19 o 
  -2  -6   9      364.00      345.42     13.82 o 
  -1  -6   9      480.71      504.32     15.16 o 
   0  -6   9      534.23      510.37     15.50 o 
   1  -6   9      205.62      200.00     24.83 o 
   2  -6   9     1180.42     1178.40     30.81 o 
   3  -6   9     1350.44     1400.46     35.94 o 
   4  -6   9      170.79      167.22     13.04 o 
   5  -6   9       24.73       25.78      6.66 o 
   6  -6   9      209.18      222.34     15.81 o 
  -8  -5   9       39.93       41.35      8.89 o 
  -7  -5   9        4.88       -0.68      4.30 o 
  -6  -5   9      743.40      764.77     20.33 o 
  -5  -5   9     2229.04     2148.05     32.03 o 
  -4  -5   9      786.02      763.68     15.95 o 
  -3  -5   9      112.48      119.55      6.94 o 
  -2  -5   9      663.45      627.75     13.70 o 
  -1  -5   9      195.98      183.96      7.71 o 
   0  -5   9      885.73      890.83     16.17 o 
   1  -5   9     1316.83     1283.03     44.70 o 
   2  -5   9     2416.76     2376.57    115.56 o 
   3  -5   9      643.23      672.16     17.59 o 
   4  -5   9      155.57      153.60      9.51 o 
   5  -5   9       95.86      106.18      8.73 o 
   6  -5   9      165.21      185.29     14.04 o 
   7  -5   9      305.78      305.82     23.89 o 
  -8  -4   9       19.67       27.31      8.93 o 
  -7  -4   9        0.01        3.49      5.51 o 
  -6  -4   9       46.24       52.95      6.53 o 
  -5  -4   9       63.20       67.59      5.78 o 
  -4  -4   9        6.72        5.01      4.55 o 
  -3  -4   9       55.64       43.02      4.75 o 
  -2  -4   9       20.14       19.67      4.02 o 
  -1  -4   9      198.17      178.28      7.19 o 
   0  -4   9       42.87       42.31      6.45 o 
   1  -4   9      441.95      415.25     10.40 o 
   2  -4   9      102.86      108.39      7.31 o 
   3  -4   9       47.59       45.62      5.46 o 
   4  -4   9       54.10       48.15      5.84 o 
   5  -4   9       76.73       91.03      7.99 o 
   6  -4   9       11.44       12.95      7.14 o 
   7  -4   9       31.28       36.54      7.83 o 
  -8  -3   9      282.01      303.08     20.78 o 
  -7  -3   9      365.68      397.58     49.68 o 
  -6  -3   9      210.46      243.63     11.03 o 
  -5  -3   9      480.04      478.54     12.16 o 
  -4  -3   9     2673.74     2609.86     40.63 o 
  -3  -3   9      982.84      985.83     17.01 o 
  -2  -3   9       19.56       24.52      3.56 o 
  -1  -3   9      864.40      777.75     14.03 o 
   0  -3   9     8095.75     8023.83     72.41 o 
   1  -3   9     3444.02     3539.22     55.69 o 
   2  -3   9      152.96      154.99      8.87 o 
   3  -3   9      344.94      352.69     12.85 o 
   4  -3   9      854.13      834.11     36.86 o 
   5  -3   9      772.33      714.65     32.33 o 
   6  -3   9      814.60      837.41     20.87 o 
   7  -3   9      775.19      794.22     27.10 o 
   8  -3   9      673.05      712.15     26.86 o 
  -8  -2   9      422.00      429.45     23.12 o 
  -7  -2   9     1262.33     1264.34     38.03 o 
  -6  -2   9      885.36      865.33     28.74 o 
  -5  -2   9      435.63      408.73     10.90 o 
  -4  -2   9      412.11      399.14     10.54 o 
  -3  -2   9      109.19      102.63      5.74 o 
  -2  -2   9     1198.01     1136.27     17.56 o 
  -1  -2   9     2110.73     2040.75     36.04 o 
   0  -2   9     2815.25     2798.69     30.44 o 
   1  -2   9     2347.74     2278.15     27.26 o 
   2  -2   9      650.26      655.40     11.42 o 
   3  -2   9       27.91       29.19      4.36 o 
   4  -2   9      444.64      421.44     12.73 o 
   5  -2   9     1172.11     1163.50     23.45 o 
   6  -2   9      346.46      339.06     12.66 o 
   7  -2   9      392.55      337.55     24.47 o 
   8  -2   9       26.43       44.39     22.18 o 
  -8  -1   9       19.81       20.28      7.35 o 
  -7  -1   9       16.16       10.43      6.72 o 
  -6  -1   9        2.80        5.82      5.55 o 
  -5  -1   9        3.25        0.49      3.57 o 
  -4  -1   9       49.47       42.89      4.15 o 
  -3  -1   9       58.23       61.09      4.52 o 
  -2  -1   9        9.63        6.40      2.89 o 
  -1  -1   9       37.43       35.50      3.48 o 
   0  -1   9      145.65      163.42      5.54 o 
   1  -1   9       55.62       52.15      4.83 o 
   2  -1   9     2181.96     2267.36     31.54 o 
   3  -1   9       14.60       19.22      3.67 o 
   4  -1   9        2.92        3.46      2.74 o 
   5  -1   9      515.05      517.43     14.76 o 
   6  -1   9      647.28      636.32     17.04 o 
   7  -1   9        1.05       -0.55      3.45 o 
   8  -1   9        1.96        1.85      4.25 o 
   9  -1   9       23.51       23.70      6.66 o 
  -8   0   9       71.60       79.03     12.03 o 
  -7   0   9      610.05      658.80     31.75 o 
  -6   0   9      932.76      921.16     21.78 o 
  -5   0   9       47.23       43.38      5.51 o 
  -4   0   9      306.56      317.44     10.97 o 
  -3   0   9     2222.44     2247.38     26.86 o 
  -2   0   9     5114.80     5082.46     49.06 o 
  -1   0   9     3134.03     3010.19     31.86 o 
   0   0   9      856.51      830.53     21.09 o 
   1   0   9      829.78      781.09     15.51 o 
   2   0   9     1461.61     1354.50     21.88 o 
   3   0   9     2050.12     2031.35     33.89 o 
   4   0   9     1364.05     1322.89     18.12 o 
   5   0   9     1731.34     1685.98     27.96 o 
   6   0   9     1365.90     1351.83     25.28 o 
   7   0   9      622.93      601.89     31.99 o 
   8   0   9        7.59       12.02      5.32 o 
   9   0   9      197.28      220.36     16.58 o 
  -8   1   9      216.67      218.41     19.30 o 
  -7   1   9      184.27      213.63     17.97 o 
  -6   1   9      603.72      570.53     23.56 o 
  -5   1   9      292.57      283.31     11.31 o 
  -4   1   9      290.79      273.01     16.52 o 
  -3   1   9      960.20      884.26     20.90 o 
  -2   1   9     7554.68     7584.87     68.09 o 
  -1   1   9     3073.54     3055.26     31.95 o 
   0   1   9      268.59      270.19      7.80 o 
   1   1   9        7.29        8.92      1.74 o 
   2   1   9     3406.78     3472.09     41.55 o 
   3   1   9     5747.36     5865.47     64.06 o 
   4   1   9     1216.53     1244.65     17.14 o 
   5   1   9      201.59      196.71      8.65 o 
   6   1   9      972.55      938.88     20.07 o 
   7   1   9      299.44      274.36     14.90 o 
   8   1   9        1.90        5.36      4.54 o 
   9   1   9      107.99      118.96     13.10 o 
  -8   2   9        0.16       -4.34      4.45 o 
  -7   2   9        2.31       -1.45      4.85 o 
  -6   2   9        5.79       11.37      4.06 o 
  -5   2   9       51.41       48.63      6.18 o 
  -4   2   9      210.63      183.06      9.30 o 
  -3   2   9      183.55      178.31      8.71 o 
  -2   2   9       29.20       34.58      2.76 o 
  -1   2   9      735.36      741.64     17.19 o 
   0   2   9     1539.02     1727.47     20.58 o 
   1   2   9      135.45      147.34      5.65 o 
   2   2   9      233.32      205.76      6.28 o 
   3   2   9      661.91      625.14     10.41 o 
   4   2   9      535.28      551.49     10.67 o 
   5   2   9      252.32      282.78      8.12 o 
   6   2   9        2.29        1.28      2.35 o 
   7   2   9      226.84      220.35     13.14 o 
   8   2   9      275.96      259.52     23.57 o 
   9   2   9      101.79       89.83     11.37 o 
  10   2   9       71.88       79.78     11.14 o 
  -8   3   9      394.98      378.45     27.14 o 
  -7   3   9       24.47       12.14      6.53 o 
  -6   3   9        1.19        2.20      3.67 o 
  -5   3   9     1056.62     1042.57     23.84 o 
  -4   3   9     3166.84     3139.69     45.22 o 
  -3   3   9     1107.23     1049.18     21.52 o 
  -2   3   9       34.79       31.43      4.59 o 
  -1   3   9     2024.88     1896.77     21.76 o 
   0   3   9     2852.41     2890.42     30.10 o 
   1   3   9     1192.08     1140.98     15.52 o 
   2   3   9     2057.83     2026.43     23.19 o 
   3   3   9     4278.01     4297.77     41.82 o 
   4   3   9     7508.37     7793.23     70.03 o 
   5   3   9      113.33      122.25      6.83 o 
   6   3   9        8.36        4.74      2.74 o 
   7   3   9     1115.21     1118.98     39.32 o 
   8   3   9     1734.81     1777.88     41.63 o 
   9   3   9      871.40      849.96     31.80 o 
  10   3   9      184.85      185.96     16.03 o 
  -7   4   9       46.91       41.34      9.57 o 
  -6   4   9       40.42       57.46      7.19 o 
  -5   4   9      995.99      939.69     23.07 o 
  -4   4   9     2282.53     2236.11     36.78 o 
  -3   4   9     1590.19     1515.62     27.61 o 
  -2   4   9        2.64        4.90      4.03 o 
  -1   4   9      229.35      233.30      9.13 o 
   0   4   9      819.54      784.65     22.36 o 
   1   4   9     2302.74     2263.90     25.39 o 
   2   4   9     2249.85     2283.96     25.77 o 
   3   4   9     4408.89     4350.38     42.62 o 
   4   4   9       74.01       63.45      6.57 o 
   5   4   9      166.80      147.72      6.28 o 
   6   4   9      243.60      229.55      7.64 o 
   7   4   9      929.86      888.78     30.03 o 
   8   4   9      429.07      396.11     18.62 o 
   9   4   9      212.56      216.68     26.07 o 
  10   4   9       35.22       29.01      6.73 o 
  -7   5   9       30.27       30.20     12.82 o 
  -6   5   9       41.68       42.26      6.62 o 
  -5   5   9       18.56       13.00      5.18 o 
  -4   5   9       36.64       31.00      5.72 o 
  -3   5   9      121.07      131.61      9.77 o 
  -2   5   9      265.28      234.94     13.22 o 
  -1   5   9       12.57       19.57      3.83 o 
   0   5   9      540.64      522.29      9.56 o 
   1   5   9      363.86      365.79      8.55 o 
   2   5   9       22.27       24.44      3.18 o 
   3   5   9       42.54       46.07      3.99 o 
   4   5   9      277.28      289.40      8.26 o 
   5   5   9     1245.70     1137.43     17.73 o 
   6   5   9       11.63        9.52      3.59 o 
   7   5   9       93.48       92.61      8.15 o 
   8   5   9      188.29      174.87     11.03 o 
   9   5   9      590.84      562.30     23.29 o 
  10   5   9       43.64       43.74      7.80 o 
  -6   6   9      332.31      327.17     15.23 o 
  -5   6   9      112.63      109.67      9.79 o 
  -4   6   9      267.44      255.62     11.99 o 
  -3   6   9     1541.23     1493.90     29.00 o 
  -2   6   9      446.70      451.50     14.44 o 
  -1   6   9       22.75       29.54      4.64 o 
   0   6   9     2042.67     2086.88     24.55 o 
   1   6   9     6572.61     6534.61     60.45 o 
   2   6   9     2843.53     2928.78     32.32 o 
   3   6   9       86.71       88.08      6.74 o 
   4   6   9      275.78      272.87     12.37 o 
   5   6   9     3766.73     3901.65     44.14 o 
   6   6   9     2466.84     2480.51     37.49 o 
   7   6   9      861.12      802.50     20.20 o 
   8   6   9      803.16      851.70     30.80 o 
   9   6   9      721.33      759.53     32.05 o 
  10   6   9       25.87       22.88      6.19 o 
  -6   7   9      495.65      498.22     19.08 o 
  -5   7   9      175.89      192.44     12.61 o 
  -4   7   9       32.56       26.25      5.55 o 
  -3   7   9      461.93      414.57     17.59 o 
  -2   7   9      392.68      375.60     22.42 o 
  -1   7   9     1696.71     1684.41     29.83 o 
   0   7   9     2430.92     2402.49     36.48 o 
   1   7   9     1177.00     1112.19     19.11 o 
   2   7   9     1014.29     1048.57     16.75 o 
   3   7   9        5.43        7.77      2.55 o 
   4   7   9       28.92       30.40      3.78 o 
   5   7   9      364.09      370.23     11.34 o 
   6   7   9     1144.62     1091.09     23.05 o 
   7   7   9      329.88      306.37     14.23 o 
   8   7   9       68.84       65.75      7.52 o 
   9   7   9       50.08       45.94      6.82 o 
  10   7   9        3.92        7.58      4.64 o 
  -5   8   9       85.68       98.58      9.83 o 
  -4   8   9        0.09        3.02      3.50 o 
  -3   8   9        0.23       -4.86      3.24 o 
  -2   8   9      646.88      619.92     18.54 o 
  -1   8   9      275.26      285.25     12.45 o 
   0   8   9        0.97        1.88      3.33 o 
   1   8   9       90.59       91.53      5.91 o 
   2   8   9     1120.52     1062.60     17.45 o 
   3   8   9     1654.67     1613.63     22.77 o 
   4   8   9        0.69        2.48      3.69 o 
   5   8   9        1.55       -1.88      2.98 o 
   6   8   9      634.60      583.37     16.88 o 
   7   8   9      558.63      537.12     19.92 o 
   8   8   9        2.17        2.63      3.73 o 
   9   8   9        0.20        5.02      3.97 o 
  10   8   9      170.69      171.69     12.57 o 
  -5   9   9      514.39      564.87     25.85 o 
  -4   9   9       22.86       26.83      5.71 o 
  -3   9   9       45.41       53.04      7.41 o 
  -2   9   9      945.06      926.59     32.88 o 
  -1   9   9     1964.78     1971.00     35.46 o 
   0   9   9      405.69      419.92     14.75 o 
   1   9   9       20.36       13.81      4.22 o 
   2   9   9      453.62      423.55     17.97 o 
   3   9   9     1277.40     1293.73     25.56 o 
   4   9   9      803.35      836.18     18.71 o 
   5   9   9     1576.41     1501.72     23.03 o 
   6   9   9     1258.94     1226.35     36.80 o 
   7   9   9      678.01      645.20     18.71 o 
   8   9   9      127.54      116.06     13.71 o 
   9   9   9       17.70       19.14      5.47 o 
  10   9   9      357.42      340.81     28.28 o 
  -4  10   9       66.46       83.80     15.64 o 
  -3  10   9      200.01      174.68     15.77 o 
  -2  10   9      489.93      503.68     34.98 o 
  -1  10   9      894.52      897.22     30.21 o 
   0  10   9      120.28      131.90     19.40 o 
   1  10   9        1.64        4.19      4.98 o 
   2  10   9      202.97      175.99      7.71 o 
   3  10   9      869.82      859.47     16.85 o 
   4  10   9      699.11      677.33     14.94 o 
   5  10   9      526.39      518.07     13.17 o 
   6  10   9       86.22       87.07      8.11 o 
   7  10   9       17.31       17.31      5.90 o 
   8  10   9        1.18        1.19      6.17 o 
   9  10   9       13.00       10.06      4.47 o 
  10  10   9      210.80      224.41     14.55 o 
  -3  11   9        0.01       -5.09      5.20 o 
  -2  11   9       59.91       60.23     12.65 o 
  -1  11   9       87.03      108.12     18.06 o 
   0  11   9      424.90      440.23     21.68 o 
   1  11   9      225.51      213.24     23.78 o 
   2  11   9       17.37       11.24      8.76 o 
   3  11   9      121.45      117.31     13.36 o 
   4  11   9      192.79      211.67     10.87 o 
   5  11   9      152.52      156.32      9.84 o 
   6  11   9       11.39        8.25      6.82 o 
   7  11   9       62.25       62.23      9.76 o 
   8  11   9      304.75      310.49     54.36 o 
   9  11   9       75.34       92.91     12.43 o 
  -2  12   9      127.24      120.88     18.70 o 
  -1  12   9       67.41       65.54     11.20 o 
   0  12   9      172.95      180.88     16.52 o 
   1  12   9      701.87      752.45     31.67 o 
   2  12   9      500.08      465.38     57.07 o 
   3  12   9      263.81      235.16     13.29 o 
   4  12   9      952.85      980.47     23.43 o 
   5  12   9      873.95      899.67     43.62 o 
   6  12   9       67.02       74.21     12.97 o 
   7  12   9       46.00       44.45      9.37 o 
   8  12   9      672.62      664.50     27.27 o 
   9  12   9      641.57      689.59     28.70 o 
   0  13   9       38.51       53.58     10.36 o 
   1  13   9      228.65      273.32     43.10 o 
   2  13   9      462.59      465.29     24.38 o 
   3  13   9      260.67      297.63     24.64 o 
   4  13   9      131.32      148.59     10.69 o 
   5  13   9        0.10        6.50      4.62 o 
   6  13   9        5.12       -3.36     10.53 o 
   7  13   9       52.08       53.90     11.22 o 
   8  13   9      168.30      193.97     18.97 o 
   1  14   9       46.80       36.29      9.40 o 
   2  14   9      214.55      212.78     18.45 o 
   3  14   9       24.31       29.94      8.51 o 
   4  14   9       44.10       51.40      9.90 o 
   5  14   9      122.87      166.97     16.37 o 
   6  14   9      210.29      210.97     17.90 o 
   7  14   9       77.17       83.82     12.89 o 
  -5 -10  10       15.16       24.53      6.09 o 
  -4 -10  10      181.01      212.31     33.61 o 
  -3 -10  10      465.11      452.57     21.56 o 
  -2 -10  10      271.10      288.25     23.50 o 
  -1 -10  10      274.12      279.80     18.50 o 
   0 -10  10      367.64      399.71     21.11 o 
   1 -10  10      153.27      170.65     16.24 o 
  -6  -9  10        4.77        9.58      4.97 o 
  -5  -9  10        5.71       14.45      5.76 o 
  -4  -9  10      135.71      153.54     11.61 o 
  -3  -9  10      313.06      285.65     24.62 o 
  -2  -9  10       32.85       27.95      7.47 o 
  -1  -9  10       38.69       56.24      9.77 o 
   0  -9  10       54.20       44.64      8.58 o 
   1  -9  10       31.26       37.93      8.34 o 
   2  -9  10       16.71       18.21      9.32 o 
  -7  -8  10      112.36      157.15     14.74 o 
  -6  -8  10       69.17       59.84      9.68 o 
  -5  -8  10       67.82       57.45      7.43 o 
  -4  -8  10       53.01       55.06      7.42 o 
  -3  -8  10      239.37      259.14     12.95 o 
  -2  -8  10      634.89      637.23     23.73 o 
  -1  -8  10      266.02      286.72     16.61 o 
   0  -8  10       28.35       33.23      7.65 o 
   1  -8  10       32.28       42.68      8.17 o 
   2  -8  10      363.55      381.30     18.96 o 
   3  -8  10      379.77      411.94     20.30 o 
   4  -8  10      155.77      177.46     17.48 o 
  -7  -7  10       42.36       51.66      8.96 o 
  -6  -7  10      407.47      431.45     20.42 o 
  -5  -7  10      516.31      538.00     17.66 o 
  -4  -7  10      248.07      293.83     12.95 o 
  -3  -7  10      968.92     1045.37     24.30 o 
  -2  -7  10     1626.41     1617.82     30.85 o 
  -1  -7  10      382.36      384.76     25.75 o 
   0  -7  10       50.86       57.15      8.88 o 
   1  -7  10      116.46      144.71     27.71 o 
   2  -7  10     1720.82     1722.03     41.22 o 
   3  -7  10      953.05      922.01     29.67 o 
   4  -7  10      120.30      109.13     17.88 o 
   5  -7  10      160.97      155.12     19.02 o 
  -8  -6  10        0.19       -4.96      7.82 o 
  -7  -6  10        5.60       10.12      4.61 o 
  -6  -6  10      131.37      118.95      9.81 o 
  -5  -6  10      326.09      322.13     13.21 o 
  -4  -6  10      260.09      258.51     14.98 o 
  -3  -6  10       49.97       52.28      6.50 o 
  -2  -6  10        9.03        2.28      3.67 o 
  -1  -6  10      339.67      329.42     12.68 o 
   0  -6  10        0.40        2.23      4.42 o 
   1  -6  10        0.32        5.70      7.27 o 
   2  -6  10      208.22      195.05     13.93 o 
   3  -6  10       51.77       50.21      8.49 o 
   4  -6  10        1.23        7.09      8.33 o 
   5  -6  10        4.10       -0.34      4.74 o 
   6  -6  10       41.41       42.67     11.30 o 
  -8  -5  10      121.17      154.05     15.97 o 
  -7  -5  10        9.07       17.57      6.60 o 
  -6  -5  10       66.74       62.32      7.35 o 
  -5  -5  10      553.79      547.05     17.65 o 
  -4  -5  10      967.86      997.36     19.22 o 
  -3  -5  10       90.28       80.26      6.31 o 
  -2  -5  10       11.49        5.06      3.15 o 
  -1  -5  10      469.55      477.39     12.13 o 
   0  -5  10     1796.65     1782.82     29.34 o 
   1  -5  10      205.80      203.95      9.82 o 
   2  -5  10      232.99      234.82     10.32 o 
   3  -5  10     1386.79     1378.94     53.93 o 
   4  -5  10      395.35      368.52     17.41 o 
   5  -5  10      105.93      108.91     11.45 o 
   6  -5  10       67.87       72.11     10.12 o 
  -8  -4  10      194.08      227.16     49.17 o 
  -7  -4  10      162.23      171.21     15.57 o 
  -6  -4  10      477.11      466.11     15.64 o 
  -5  -4  10     1874.39     1801.19     40.71 o 
  -4  -4  10     1486.99     1484.81     23.62 o 
  -3  -4  10        6.15        7.11      3.24 o 
  -2  -4  10       11.28       18.15      4.58 o 
  -1  -4  10     3148.41     3079.54     35.48 o 
   0  -4  10     3126.11     3079.71     35.19 o 
   1  -4  10     1346.88     1320.61     24.07 o 
   2  -4  10      818.69      824.40     18.79 o 
   3  -4  10      518.18      549.57     21.57 o 
   4  -4  10      238.89      261.51     11.37 o 
   5  -4  10      176.33      187.49     11.46 o 
   6  -4  10       79.41       86.46      8.41 o 
   7  -4  10      571.94      622.54     24.70 o 
  -8  -3  10       34.79       39.80     14.00 o 
  -7  -3  10      372.60      356.20     53.98 o 
  -6  -3  10      215.60      218.26     17.97 o 
  -5  -3  10      324.53      271.73     12.89 o 
  -4  -3  10      201.74      175.10      7.92 o 
  -3  -3  10       26.68       26.34      3.92 o 
  -2  -3  10       34.81       24.76      3.82 o 
  -1  -3  10     1102.82      989.57     16.65 o 
   0  -3  10      883.85      873.70     15.06 o 
   1  -3  10      162.92      135.58     10.78 o 
   2  -3  10       74.12       65.14      6.11 o 
   3  -3  10      214.10      219.66     10.67 o 
   4  -3  10      183.30      191.72      9.92 o 
   5  -3  10        0.01        1.47      3.46 o 
   6  -3  10        0.01       -1.19      3.50 o 
   7  -3  10       71.20       72.16     10.22 o 
   8  -3  10        1.22        1.63      4.53 o 
  -8  -2  10      103.87      125.74     22.07 o 
  -7  -2  10      384.12      373.93     20.81 o 
  -6  -2  10      367.27      391.97     33.55 o 
  -5  -2  10       21.13       16.56      3.89 o 
  -4  -2  10      618.10      572.39     13.09 o 
  -3  -2  10     2449.80     2395.30     33.85 o 
  -2  -2  10       78.80       82.62      5.45 o 
  -1  -2  10       65.43       58.30      4.62 o 
   0  -2  10     2539.42     2415.00     35.94 o 
   1  -2  10     3317.90     3360.27     40.37 o 
   2  -2  10       64.69       71.03      6.16 o 
   3  -2  10        0.56        0.27      2.70 o 
   4  -2  10      677.04      687.73     17.26 o 
   5  -2  10     2303.05     2214.60     45.71 o 
   6  -2  10      828.30      808.59     24.83 o 
   7  -2  10      381.82      362.29     18.00 o 
   8  -2  10      141.97      174.52     21.88 o 
  -8  -1  10      229.95      240.02     19.82 o 
  -7  -1  10     1198.27     1166.48     37.19 o 
  -6  -1  10      927.60      883.09     34.98 o 
  -5  -1  10       10.05        5.78      3.37 o 
  -4  -1  10       64.14       70.45      5.17 o 
  -3  -1  10      823.89      808.72     14.94 o 
  -2  -1  10     3965.18     3888.31     40.95 o 
  -1  -1  10     3549.50     3635.99     38.19 o 
   0  -1  10     1131.41     1120.30     16.28 o 
   1  -1  10     2310.10     2222.34     31.43 o 
   2  -1  10     1078.33     1051.90     20.07 o 
   3  -1  10      129.28      115.70      7.34 o 
   4  -1  10     1079.49     1049.85     21.21 o 
   5  -1  10     2643.31     2712.14     39.87 o 
   6  -1  10     1446.40     1445.92     27.74 o 
   7  -1  10       68.83       60.82      8.85 o 
   8  -1  10       35.35       47.35      8.24 o 
  -8   0  10      119.32      122.78     15.00 o 
  -7   0  10      246.06      256.36     19.06 o 
  -6   0  10       16.12       19.82      7.23 o 
  -5   0  10        1.21        7.97      3.18 o 
  -4   0  10       81.32       72.66      6.72 o 
  -3   0  10      607.75      598.51     16.83 o 
  -2   0  10      413.49      373.96     15.53 o 
  -1   0  10       58.86       57.95      4.18 o 
   0   0  10      237.79      219.10      6.52 o 
   1   0  10      328.20      316.59     10.06 o 
   2   0  10      402.73      463.33     12.41 o 
   3   0  10       49.82       42.98      5.03 o 
   4   0  10      264.81      270.56     10.35 o 
   5   0  10       97.27       83.80      7.01 o 
   6   0  10       53.10       52.53      8.38 o 
   7   0  10      126.48      131.11     12.24 o 
   8   0  10        0.00       -0.11      3.63 o 
   9   0  10       16.16       12.36      5.32 o 
  -8   1  10        6.44        2.83      5.49 o 
  -7   1  10       21.48       27.08      8.35 o 
  -6   1  10      485.39      488.49     16.22 o 
  -5   1  10      824.18      762.68     19.83 o 
  -4   1  10       52.28       54.99      8.26 o 
  -3   1  10      544.15      544.56     11.09 o 
  -2   1  10     2098.29     2091.67     25.25 o 
  -1   1  10     2563.71     2573.61     28.93 o 
   0   1  10       36.81       28.16      3.20 o 
   1   1  10      712.46      705.49     11.07 o 
   2   1  10     1286.22     1234.88     23.73 o 
   3   1  10     2067.43     1921.71     36.80 o 
   4   1  10     5152.07     5100.16     73.34 o 
   5   1  10      164.63      161.97      8.95 o 
   6   1  10      306.68      286.27     11.10 o 
   7   1  10      974.33      959.40     28.60 o 
   8   1  10      323.56      319.27     17.31 o 
   9   1  10      186.68      201.64     15.91 o 
  -8   2  10      267.31      280.85     21.71 o 
  -7   2  10        5.83        5.78      5.71 o 
  -6   2  10      147.88      152.31     12.27 o 
  -5   2  10     1628.82     1526.62     43.63 o 
  -4   2  10     1133.83     1093.34     23.10 o 
  -3   2  10      940.81      883.99     19.55 o 
  -2   2  10     2184.88     2141.09     25.12 o 
  -1   2  10     2382.53     2369.39     26.85 o 
   0   2  10       74.19       60.57      3.84 o 
   1   2  10      380.79      368.40      8.00 o 
   2   2  10     2498.34     2524.06     33.44 o 
   3   2  10     7379.86     7197.51     76.67 o 
   4   2  10     2779.11     2852.83     31.09 o 
   5   2  10        9.36       13.92      9.44 o 
   6   2  10      279.86      285.77     10.78 o 
   7   2  10      512.34      528.63     20.92 o 
   8   2  10      245.76      223.41     15.69 o 
   9   2  10      291.38      277.00     17.27 o 
  -7   3  10        4.07        5.08      5.86 o 
  -6   3  10       36.35       36.99      5.98 o 
  -5   3  10      117.66      115.99     10.65 o 
  -4   3  10      387.57      382.17     19.68 o 
  -3   3  10      348.99      322.02     11.86 o 
  -2   3  10      139.28      124.79      7.83 o 
  -1   3  10      326.95      335.43     14.87 o 
   0   3  10       36.97       42.43      3.43 o 
   1   3  10      603.16      613.78     20.78 o 
   2   3  10      250.58      249.39      7.06 o 
   3   3  10       55.95       70.10      4.42 o 
   4   3  10       23.06       20.89      3.16 o 
   5   3  10       11.03       10.50      2.59 o 
   6   3  10      192.17      176.40      8.76 o 
   7   3  10       68.75       66.11      9.10 o 
   8   3  10        2.67        0.14      4.41 o 
   9   3  10       37.38       37.61      8.00 o 
  10   3  10        3.27        7.45      5.39 o 
  -7   4  10      154.89      154.75     25.60 o 
  -6   4  10        0.37        2.20      4.25 o 
  -5   4  10      288.11      269.82     19.66 o 
  -4   4  10      836.61      813.49     20.65 o 
  -3   4  10      991.40      943.49     21.42 o 
  -2   4  10      429.18      447.88     13.96 o 
  -1   4  10      292.73      283.95     10.45 o 
   0   4  10     1824.14     1880.31     22.74 o 
   1   4  10     3951.11     3965.13     39.68 o 
   2   4  10     1618.78     1592.13     20.54 o 
   3   4  10      881.71      896.09     14.58 o 
   4   4  10     3716.31     3648.36     38.30 o 
   5   4  10      581.21      582.59     18.47 o 
   6   4  10        9.85       12.51      3.08 o 
   7   4  10      830.08      808.44     25.31 o 
   8   4  10     1894.74     1886.91     43.44 o 
   9   4  10     1223.83     1175.35     35.10 o 
  10   4  10       22.50       23.53      6.38 o 
  -7   5  10      284.30      295.62     43.18 o 
  -6   5  10      370.17      359.85     15.30 o 
  -5   5  10      610.32      610.28     23.62 o 
  -4   5  10      749.91      673.98     19.36 o 
  -3   5  10     1015.34      983.88     22.54 o 
  -2   5  10      225.13      209.37      9.65 o 
  -1   5  10       43.68       44.42      5.43 o 
   0   5  10     2629.17     2547.43     30.32 o 
   1   5  10     4703.06     4635.77     45.61 o 
   2   5  10     1381.53     1394.99     19.30 o 
   3   5  10      503.01      502.54     11.02 o 
   4   5  10     1013.75      999.50     16.36 o 
   5   5  10       16.57       19.15      3.24 o 
   6   5  10      708.93      719.85     14.28 o 
   7   5  10     1018.63     1048.32     23.31 o 
   8   5  10     1479.78     1418.44     53.85 o 
   9   5  10      437.52      458.03     22.63 o 
  10   5  10        3.01       -3.99      3.83 o 
  -6   6  10      144.29      151.92     15.47 o 
  -5   6  10      168.68      176.23     13.76 o 
  -4   6  10        8.17        7.10      4.14 o 
  -3   6  10       14.26       17.40      7.50 o 
  -2   6  10      101.85       91.03      7.91 o 
  -1   6  10       35.16       32.52      5.92 o 
   0   6  10      864.69      857.31     13.51 o 
   1   6  10      320.58      320.78     14.18 o 
   2   6  10       49.07       51.02      4.41 o 
   3   6  10      223.84      207.49      7.38 o 
   4   6  10       69.23       76.07      5.28 o 
   5   6  10       65.21       55.59      4.93 o 
   6   6  10      371.86      349.72     12.77 o 
   7   6  10       30.78       45.03      6.28 o 
   8   6  10      181.85      174.25     10.98 o 
   9   6  10        9.01        3.74      4.79 o 
  10   6  10      136.64      157.86     15.96 o 
  -6   7  10      368.70      381.42     30.07 o 
  -5   7  10      120.66      115.72     13.54 o 
  -4   7  10        1.61       -2.22      3.49 o 
  -3   7  10      465.61      425.24     18.22 o 
  -2   7  10     1897.61     1895.47     33.88 o 
  -1   7  10      362.50      344.81     13.08 o 
   0   7  10      177.89      175.10      9.66 o 
   1   7  10     1052.31     1062.69     16.85 o 
   2   7  10     4038.13     4003.20     42.78 o 
   3   7  10      528.58      548.06     12.08 o 
   4   7  10        0.93        0.58      2.31 o 
   5   7  10      937.33      919.90     16.68 o 
   6   7  10     3718.12     3708.33     50.36 o 
   7   7  10      840.01      775.61     20.13 o 
   8   7  10       12.37       12.79      4.66 o 
   9   7  10       87.64       75.28     10.30 o 
  10   7  10      296.68      281.10     32.35 o 
  -5   8  10      219.75      221.73     13.92 o 
  -4   8  10        3.01        4.56      3.96 o 
  -3   8  10      117.81       97.80      9.30 o 
  -2   8  10     1525.38     1504.79     30.59 o 
  -1   8  10     1617.97     1626.68     31.02 o 
   0   8  10      485.29      491.77     15.62 o 
   1   8  10      135.88      137.94      7.51 o 
   2   8  10      429.03      439.40     10.97 o 
   3   8  10      488.81      519.27     17.17 o 
   4   8  10      146.31      142.21      7.06 o 
   5   8  10     1465.14     1424.09     24.86 o 
   6   8  10     1807.27     1721.55     30.95 o 
   7   8  10      816.22      859.66     28.36 o 
   8   8  10       12.78        9.78      4.26 o 
   9   8  10        3.12       -1.21      3.71 o 
  10   8  10      267.62      277.03     17.48 o 
  -4   9  10        0.45       -1.29      4.13 o 
  -3   9  10       59.25       68.60      7.95 o 
  -2   9  10      260.90      269.78     23.77 o 
  -1   9  10        8.16       17.12      5.53 o 
   0   9  10        0.69        6.46      4.08 o 
   1   9  10      128.31      124.93      9.10 o 
   2   9  10       70.55       64.33      5.29 o 
   3   9  10      172.62      160.97      7.38 o 
   4   9  10       46.42       65.06      5.65 o 
   5   9  10      397.39      390.05     11.49 o 
   6   9  10        0.58       -5.54      4.20 o 
   7   9  10      125.54      133.32      9.88 o 
   8   9  10      156.45      177.30     12.09 o 
   9   9  10        6.28        0.74      3.89 o 
  10   9  10        1.92       -5.96      4.79 o 
  -4  10  10      264.38      285.99     20.49 o 
  -3  10  10       35.97       41.18      8.41 o 
  -2  10  10       60.67       34.19      7.81 o 
  -1  10  10      787.10      773.96     46.18 o 
   0  10  10     1132.17     1078.85     61.39 o 
   1  10  10      152.83      188.83     10.91 o 
   2  10  10      260.31      275.87     12.10 o 
   3  10  10     1662.33     1613.63     24.51 o 
   4  10  10     1863.92     1862.40     33.88 o 
   5  10  10     1136.94     1112.11     23.19 o 
   6  10  10      326.94      318.56     13.11 o 
   7  10  10       86.24       90.17      8.63 o 
   8  10  10      389.40      354.14     14.89 o 
   9  10  10      233.67      206.48     16.29 o 
  -3  11  10      429.76      462.28     28.57 o 
  -2  11  10      254.68      301.48     34.92 o 
  -1  11  10      226.91      235.96     17.68 o 
   0  11  10      262.04      272.18     17.99 o 
   1  11  10       64.27       63.27      9.98 o 
   2  11  10      142.93      152.94     13.63 o 
   3  11  10      703.29      689.18     31.81 o 
   4  11  10      975.66      958.18     22.29 o 
   5  11  10      209.77      199.66     10.46 o 
   6  11  10        7.53       11.80      5.77 o 
   7  11  10       32.03       37.59      8.29 o 
   8  11  10      159.82      200.52     16.03 o 
   9  11  10      258.33      255.72     18.36 o 
  -2  12  10        2.91       -0.12      6.35 o 
  -1  12  10        8.57        5.06      6.21 o 
   0  12  10       95.32      113.20     13.83 o 
   1  12  10        0.87       -3.66      5.58 o 
   2  12  10        9.12        4.72      6.49 o 
   3  12  10      152.53      156.08     14.14 o 
   4  12  10        1.26        7.31      5.75 o 
   5  12  10       39.41       50.42      7.84 o 
   6  12  10       72.20       97.79     12.09 o 
   7  12  10        2.39       14.90      6.17 o 
   8  12  10       11.16       23.70      7.82 o 
   0  13  10       29.56       26.86      7.91 o 
   1  13  10      360.96      405.55     22.18 o 
   2  13  10      578.53      595.99     26.36 o 
   3  13  10      140.20      136.02     14.60 o 
   4  13  10      113.25      112.51     13.35 o 
   5  13  10      475.60      522.62     29.92 o 
   6  13  10      318.89      373.51     43.38 o 
   7  13  10       91.64       84.66     15.77 o 
   8  13  10      244.22      251.33     19.15 o 
   2  14  10      276.47      289.53     19.93 o 
   3  14  10      165.65      152.97     15.72 o 
   4  14  10       25.66       20.30      7.36 o 
   5  14  10       16.55       18.48      7.84 o 
   6  14  10      108.17      130.00     14.73 o 
  -3 -10  11       38.26       48.02     11.67 o 
  -2 -10  11       38.31       49.60      9.42 o 
  -1 -10  11       10.62        8.69      6.27 o 
  -5  -9  11       26.72       42.48     10.30 o 
  -4  -9  11       59.56       68.01     10.08 o 
  -3  -9  11      870.57      930.85     31.62 o 
  -2  -9  11      795.81      826.85     28.90 o 
  -1  -9  11      114.05      122.14     13.21 o 
   0  -9  11      144.39      149.27     14.76 o 
   1  -9  11      228.89      218.82     17.08 o 
   2  -9  11      278.87      286.02     18.05 o 
  -6  -8  11       40.51       52.20      9.20 o 
  -5  -8  11       89.21       92.70     11.68 o 
  -4  -8  11      243.34      272.80     16.29 o 
  -3  -8  11      610.47      607.37     30.60 o 
  -2  -8  11      253.79      254.84     23.01 o 
  -1  -8  11       26.95       23.98      7.36 o 
   0  -8  11        7.67        5.55     10.81 o 
   1  -8  11      109.36      119.40     12.87 o 
   2  -8  11      263.71      271.52     19.30 o 
   3  -8  11      105.83      114.23     21.84 o 
  -7  -7  11        4.32        1.63      4.70 o 
  -6  -7  11        0.55        8.86      5.53 o 
  -5  -7  11       20.41       24.66      8.93 o 
  -4  -7  11        4.48        5.22      4.59 o 
  -3  -7  11        2.61        0.88      6.26 o 
  -2  -7  11       50.46       55.15      9.20 o 
  -1  -7  11       85.48      101.66     12.20 o 
   0  -7  11       69.07       73.75     10.08 o 
   1  -7  11        1.06        6.89      5.04 o 
   2  -7  11       36.47       42.80      8.48 o 
   3  -7  11      371.32      401.01     19.70 o 
   4  -7  11       78.04       89.51     18.40 o 
  -7  -6  11        7.20       15.21      9.74 o 
  -6  -6  11      315.81      351.28     20.51 o 
  -5  -6  11     1134.89     1122.44     32.29 o 
  -4  -6  11      759.25      757.72     26.64 o 
  -3  -6  11      480.15      450.04     17.76 o 
  -2  -6  11      433.82      414.14     19.00 o 
  -1  -6  11      658.70      642.52     22.67 o 
   0  -6  11      406.90      381.94     28.50 o 
   1  -6  11      321.64      314.61     16.25 o 
   2  -6  11     1083.36     1085.31     31.03 o 
   3  -6  11     1354.28     1327.78     43.63 o 
   4  -6  11      275.30      270.09     16.56 o 
   5  -6  11        6.01        0.49     14.06 o 
  -7  -5  11       77.89       76.08     11.18 o 
  -6  -5  11      240.05      268.10     13.01 o 
  -5  -5  11      547.99      536.62     25.94 o 
  -4  -5  11      719.32      725.33     16.59 o 
  -3  -5  11       96.88      109.83      7.25 o 
  -2  -5  11        1.39        2.70      2.81 o 
  -1  -5  11      236.09      227.77     13.71 o 
   0  -5  11      815.38      797.29     19.02 o 
   1  -5  11      232.68      214.55     10.27 o 
   2  -5  11      495.64      471.63     19.26 o 
   3  -5  11      278.02      277.09     18.38 o 
   4  -5  11      129.33      152.61     18.87 o 
   5  -5  11        1.50        3.27      5.00 o 
   6  -5  11       34.61       35.94      8.13 o 
  -8  -4  11       32.66       44.82      9.52 o 
  -7  -4  11        2.30        4.33      5.97 o 
  -6  -4  11        0.01        7.06      5.49 o 
  -5  -4  11        6.92        9.52      3.69 o 
  -4  -4  11      252.31      241.38      9.60 o 
  -3  -4  11      255.54      246.83      9.32 o 
  -2  -4  11      373.27      332.94     10.36 o 
  -1  -4  11       76.09       73.96      5.78 o 
   0  -4  11     1631.38     1523.89     34.76 o 
   1  -4  11      325.93      308.20     11.68 o 
   2  -4  11        0.40        0.57      3.15 o 
   3  -4  11       34.71       37.31      5.48 o 
   4  -4  11      305.43      301.26     12.38 o 
   5  -4  11      369.02      375.01     21.62 o 
   6  -4  11       41.13       30.29      6.02 o 
   7  -4  11       26.31       47.39     11.41 o 
  -8  -3  11      181.04      176.93     20.75 o 
  -7  -3  11      588.35      605.16     26.30 o 
  -6  -3  11      608.18      594.22     24.52 o 
  -5  -3  11      228.84      261.11      9.86 o 
  -4  -3  11     1015.30      978.68     18.54 o 
  -3  -3  11      516.11      490.90     12.50 o 
  -2  -3  11      354.61      336.46     10.59 o 
  -1  -3  11     1289.72     1249.18     19.70 o 
   0  -3  11     3795.29     3721.85     47.81 o 
   1  -3  11     3125.84     3101.73     42.32 o 
   2  -3  11      364.02      379.97     12.77 o 
   3  -3  11       29.00       27.76      4.81 o 
   4  -3  11      677.74      639.51     17.53 o 
   5  -3  11     1852.19     1849.19     33.36 o 
   6  -3  11      692.54      714.42     20.37 o 
   7  -3  11      299.32      303.99     22.46 o 
  -8  -2  11      187.63      206.15     24.00 o 
  -7  -2  11      945.81      996.11     34.35 o 
  -6  -2  11      434.92      431.24     28.10 o 
  -5  -2  11        9.23       -0.59      3.45 o 
  -4  -2  11      121.43      118.94      8.59 o 
  -3  -2  11      512.32      476.13     11.95 o 
  -2  -2  11      400.91      380.44     11.14 o 
  -1  -2  11      278.52      283.86     13.97 o 
   0  -2  11     1466.66     1457.55     20.42 o 
   1  -2  11     1485.38     1482.73     25.61 o 
   2  -2  11      106.19      114.54      8.02 o 
   3  -2  11        1.08       -0.57      2.63 o 
   4  -2  11      853.03      870.49     20.29 o 
   5  -2  11      493.72      468.35     37.64 o 
   6  -2  11       71.49       76.51      9.58 o 
   7  -2  11       14.09       16.06      6.26 o 
   8  -2  11        4.74        2.48      6.11 o 
  -8  -1  11       19.84       17.40      7.47 o 
  -7  -1  11        4.27        4.89      5.89 o 
  -6  -1  11      308.44      317.19     31.82 o 
  -5  -1  11       74.15       76.18      7.50 o 
  -4  -1  11       15.30       16.26      3.24 o 
  -3  -1  11      115.91      127.45      6.65 o 
  -2  -1  11      109.91      114.76      6.18 o 
  -1  -1  11      215.26      196.36      7.12 o 
   0  -1  11       78.27       74.53      4.56 o 
   1  -1  11      267.45      267.10      9.96 o 
   2  -1  11      924.78      865.39     19.61 o 
   3  -1  11       86.45       89.38      7.06 o 
   4  -1  11      387.78      356.60     12.50 o 
   5  -1  11      479.54      437.83     14.37 o 
   6  -1  11      880.52      848.25     26.48 o 
   7  -1  11       49.13       54.56      8.64 o 
   8  -1  11       10.16        7.14      4.89 o 
  -8   0  11       53.84       42.11      9.50 o 
  -7   0  11      191.96      192.70     45.26 o 
  -6   0  11     1100.01     1045.76     55.51 o 
  -5   0  11      477.28      456.10     15.21 o 
  -4   0  11      103.81      101.72      7.92 o 
  -3   0  11      580.93      557.60     12.21 o 
  -2   0  11     5772.43     5733.48     58.12 o 
  -1   0  11     7650.43     7708.15     70.54 o 
   0   0  11       56.48       65.08      4.34 o 
   1   0  11       65.66       67.66      5.83 o 
   2   0  11     2380.23     2361.90     33.75 o 
   3   0  11     2525.63     2402.71     34.95 o 
   4   0  11      966.33      900.02     19.77 o 
   5   0  11     1152.83     1180.99     29.18 o 
   6   0  11     1622.41     1599.64     29.60 o 
   7   0  11      200.06      200.99     14.85 o 
   8   0  11        4.15       12.03      5.56 o 
   9   0  11      284.45      341.76     19.50 o 
  -7   1  11       53.61       56.90     29.55 o 
  -6   1  11      168.00      161.70     15.21 o 
  -5   1  11       61.03       67.49      7.38 o 
  -4   1  11      301.06      298.33     11.89 o 
  -3   1  11      808.82      784.98     18.77 o 
  -2   1  11     1608.00     1532.04     21.12 o 
  -1   1  11       16.53       14.37      2.94 o 
   0   1  11       68.85       61.75      4.20 o 
   1   1  11      306.51      322.45      7.33 o 
   2   1  11       49.17       36.12      4.69 o 
   3   1  11      954.30      954.37     19.27 o 
   4   1  11      688.40      731.84     37.50 o 
   5   1  11      470.77      440.24     18.11 o 
   6   1  11      189.70      186.71      9.94 o 
   7   1  11        9.98        5.94      4.98 o 
   8   1  11        1.19        5.17      4.81 o 
   9   1  11       41.07       52.09      8.80 o 
  -7   2  11        8.37       -1.14      5.01 o 
  -6   2  11       14.79        9.73      4.13 o 
  -5   2  11      315.79      312.25     13.16 o 
  -4   2  11      165.85      172.83      9.79 o 
  -3   2  11       17.61       15.19      3.82 o 
  -2   2  11      134.26      133.50      8.17 o 
  -1   2  11      560.19      532.05     11.72 o 
   0   2  11      313.63      287.99      7.77 o 
   1   2  11      115.20      102.50      4.72 o 
   2   2  11      588.70      599.19     14.14 o 
   3   2  11      592.41      578.27     14.54 o 
   4   2  11     1677.92     1663.12     27.58 o 
   5   2  11       91.41       73.52      6.72 o 
   6   2  11        7.96       10.31      3.42 o 
   7   2  11      490.02      538.09     52.56 o 
   8   2  11      490.71      514.37     21.97 o 
   9   2  11      345.97      383.35     19.88 o 
  -7   3  11       70.76       87.63     12.15 o 
  -6   3  11       17.05       21.53      5.26 o 
  -5   3  11      779.27      710.86     20.12 o 
  -4   3  11     2436.28     2321.38     59.83 o 
  -3   3  11     1100.75     1022.80     22.53 o 
  -2   3  11      234.05      230.66     11.61 o 
  -1   3  11      729.61      698.50     14.16 o 
   0   3  11     1991.69     1930.60     23.73 o 
   1   3  11     2319.08     2225.54     26.02 o 
   2   3  11     2346.97     2374.60     27.15 o 
   3   3  11     5716.53     5748.57     54.25 o 
   4   3  11     1661.72     1648.06     26.96 o 
   5   3  11        6.48        5.05      2.94 o 
   6   3  11      388.71      397.18     12.93 o 
   7   3  11      662.82      628.58     24.64 o 
   8   3  11     1529.83     1468.73     49.12 o 
   9   3  11      874.53      869.83     30.43 o 
  -7   4  11       77.98       85.62     13.53 o 
  -6   4  11      162.55      152.56     11.48 o 
  -5   4  11      386.46      378.78     15.09 o 
  -4   4  11      515.78      486.31     25.35 o 
  -3   4  11      813.27      769.70     19.64 o 
  -2   4  11        0.79       -1.45      2.40 o 
  -1   4  11       17.91       14.59      3.76 o 
   0   4  11      471.92      453.35      9.71 o 
   1   4  11     1667.91     1685.04     29.28 o 
   2   4  11     1079.46     1019.57     16.56 o 
   3   4  11      134.60      139.83      6.60 o 
   4   4  11       13.41       14.40      3.02 o 
   5   4  11       77.48       68.46      4.95 o 
   6   4  11       23.04       27.34      5.67 o 
   7   4  11       36.41       30.03      6.75 o 
   8   4  11      408.66      405.44     19.71 o 
   9   4  11       52.56       51.73      8.98 o 
  10   4  11       20.65       38.19      7.81 o 
  -6   5  11        1.25       -0.61      3.91 o 
  -5   5  11        0.07       -1.98      3.85 o 
  -4   5  11      130.36      123.95      9.90 o 
  -3   5  11      432.78      403.07     14.48 o 
  -2   5  11      799.66      747.55     19.06 o 
  -1   5  11       12.84        7.74      3.51 o 
   0   5  11       12.26       13.35      2.53 o 
   1   5  11     1741.66     1750.23     22.71 o 
   2   5  11     1236.55     1147.85     21.49 o 
   3   5  11       17.84       21.22      5.45 o 
   4   5  11       20.81       23.92      3.62 o 
   5   5  11      765.82      720.00     14.19 o 
   6   5  11     1181.67     1196.68     27.94 o 
   7   5  11      190.33      172.83     23.14 o 
   8   5  11      115.51      130.28     13.74 o 
   9   5  11      472.86      481.43     22.16 o 
  10   5  11      117.13      121.69     13.89 o 
  -6   6  11      548.18      546.97     27.70 o 
  -5   6  11      316.33      281.06     14.28 o 
  -4   6  11       77.10       76.97      8.31 o 
  -3   6  11      638.77      616.99     18.50 o 
  -2   6  11     1131.53     1035.21     23.38 o 
  -1   6  11      331.56      332.14     12.60 o 
   0   6  11     1047.53     1050.56     22.15 o 
   1   6  11     4357.07     4533.63     52.60 o 
   2   6  11     2960.62     3076.46     34.68 o 
   3   6  11      471.21      465.70     13.04 o 
   4   6  11       92.22       77.22      5.46 o 
   5   6  11     2263.91     2240.61     28.83 o 
   6   6  11     4134.31     4194.71     45.75 o 
   7   6  11     1361.59     1378.38     34.67 o 
   8   6  11      156.11      148.98     25.83 o 
   9   6  11      176.12      162.95     14.60 o 
  10   6  11      133.19      130.55     13.83 o 
  -5   7  11       88.62      103.60     10.34 o 
  -4   7  11        0.23       -2.65      3.46 o 
  -3   7  11       76.27       68.74     16.03 o 
  -2   7  11      277.12      282.18     15.54 o 
  -1   7  11      384.26      357.05     16.13 o 
   0   7  11      606.36      612.30     23.64 o 
   1   7  11      650.26      639.24     14.74 o 
   2   7  11      564.62      561.03     12.36 o 
   3   7  11      326.79      319.02      9.55 o 
   4   7  11      310.73      292.35      9.73 o 
   5   7  11     1034.97     1022.41     21.24 o 
   6   7  11      803.25      781.00     19.58 o 
   7   7  11        0.18        3.93      5.22 o 
   8   7  11        6.00        6.32      5.06 o 
   9   7  11        7.37        7.51      6.24 o 
  10   7  11        2.27       -5.15      3.43 o 
  -5   8  11      176.47      174.72     14.55 o 
  -4   8  11       55.33       51.85      7.50 o 
  -3   8  11       19.24       17.05      4.86 o 
  -2   8  11      242.23      225.31     12.64 o 
  -1   8  11      631.95      572.82     17.86 o 
   0   8  11      237.25      220.33     11.42 o 
   1   8  11      119.62      122.98      8.78 o 
   2   8  11      201.08      201.84      7.75 o 
   3   8  11     1382.15     1365.57     21.24 o 
   4   8  11      285.78      290.42      9.58 o 
   5   8  11      246.12      268.31      9.36 o 
   6   8  11      357.95      351.60     13.38 o 
   7   8  11      289.44      295.61     12.63 o 
   8   8  11      211.98      240.06     20.66 o 
   9   8  11       25.68       18.98      6.11 o 
  10   8  11      196.58      214.53     16.81 o 
  -4   9  11      364.55      356.60     16.27 o 
  -3   9  11       63.75       76.26      8.78 o 
  -2   9  11      377.95      374.48     15.43 o 
  -1   9  11     1788.49     1917.13     36.95 o 
   0   9  11     1071.69     1103.75     25.30 o 
   1   9  11        6.30        7.30      4.17 o 
   2   9  11       30.73       43.31      6.38 o 
   3   9  11     1458.25     1433.99     33.09 o 
   4   9  11     2308.75     2290.61     30.54 o 
   5   9  11     1260.16     1317.95     22.04 o 
   6   9  11      406.45      368.50     21.12 o 
   7   9  11      318.43      290.57     16.25 o 
   8   9  11      168.01      156.82     10.99 o 
   9   9  11       39.35       38.54      7.90 o 
  10   9  11      439.55      447.40     30.86 o 
  -3  10  11      107.14      122.14     14.12 o 
  -2  10  11      165.46      171.84     15.64 o 
  -1  10  11      155.28      145.56     11.38 o 
   0  10  11        8.93        8.90      4.99 o 
   1  10  11        4.83        1.69      4.21 o 
   2  10  11       66.55       66.45      7.48 o 
   3  10  11      172.37      184.42      8.28 o 
   4  10  11      120.27      125.07      7.68 o 
   5  10  11      254.96      212.89      9.09 o 
   6  10  11        0.90        0.59      3.48 o 
   7  10  11       16.18       21.16      5.23 o 
   8  10  11       36.29       46.83      6.95 o 
   9  10  11       11.81        5.92      5.33 o 
  -2  11  11        4.77       -2.67      5.70 o 
  -1  11  11       57.35       63.40     10.41 o 
   0  11  11      282.52      280.32     25.86 o 
   1  11  11      411.07      408.59     22.44 o 
   2  11  11       14.66        1.27      5.41 o 
   3  11  11       39.20       43.82     13.61 o 
   4  11  11      379.50      348.74     13.49 o 
   5  11  11      441.62      415.26     20.71 o 
   6  11  11        7.03        0.09      5.08 o 
   7  11  11        1.53        2.60      5.01 o 
   8  11  11      334.47      354.77     46.11 o 
   9  11  11      336.58      373.39     33.68 o 
  -1  12  11       26.59       23.47      7.87 o 
   0  12  11       96.05      116.75     13.93 o 
   1  12  11      662.46      645.11     27.18 o 
   2  12  11      400.27      397.91     20.91 o 
   3  12  11      531.06      511.73     22.67 o 
   4  12  11      852.79      906.47     22.61 o 
   5  12  11      430.74      430.25     15.74 o 
   6  12  11       17.65       22.58      6.76 o 
   7  12  11      143.45      132.73     14.08 o 
   8  12  11      793.23      798.03     30.06 o 
   0  13  11       36.86       33.77      8.22 o 
   1  13  11      114.88      135.48     27.27 o 
   2  13  11      178.67      162.48     16.22 o 
   3  13  11       69.21       67.01     10.92 o 
   4  13  11       29.87       19.26      7.76 o 
   5  13  11       28.17       36.08      7.62 o 
   6  13  11       43.92       26.55     17.22 o 
   7  13  11        0.87       -0.78      5.68 o 
   2  14  11      330.88      341.83     21.45 o 
   3  14  11      143.38      145.37     15.74 o 
   4  14  11       45.34       46.58      9.84 o 
   5  14  11       69.48       59.02     19.96 o 
   6  14  11      259.48      259.31     18.79 o 
  -4  -9  12       23.11       20.16      8.65 o 
  -3  -9  12       75.78       78.19     11.35 o 
  -2  -9  12        1.04       -2.45      4.85 o 
  -1  -9  12        3.69        7.75     13.46 o 
   0  -9  12        6.79        4.59      5.12 o 
   1  -9  12        3.71       -3.51      5.66 o 
  -5  -8  12      152.07      207.91     21.67 o 
  -4  -8  12      109.64      107.66     15.58 o 
  -3  -8  12      296.31      316.49     27.35 o 
  -2  -8  12      722.46      803.42     28.46 o 
  -1  -8  12      191.65      209.48     16.23 o 
   0  -8  12       15.89       16.30      6.37 o 
   1  -8  12       96.61       89.55     11.86 o 
   2  -8  12      441.13      450.19     21.68 o 
  -6  -7  12      159.51      196.77     16.18 o 
  -5  -7  12      428.68      438.00     19.69 o 
  -4  -7  12      508.81      571.93     22.47 o 
  -3  -7  12      530.26      539.64     22.21 o 
  -2  -7  12      266.18      257.88     16.14 o 
  -1  -7  12      110.33      146.26     13.55 o 
   0  -7  12      101.93      105.39     15.88 o 
   1  -7  12      224.31      210.56     26.69 o 
   2  -7  12      867.67      923.18     35.06 o 
   3  -7  12      496.95      592.68     31.99 o 
   4  -7  12       67.62       89.78     14.36 o 
  -7  -6  12        2.55        2.22      8.50 o 
  -6  -6  12       65.96       77.28     10.73 o 
  -5  -6  12       64.59       73.11      8.36 o 
  -4  -6  12        1.67        1.59      4.28 o 
  -3  -6  12        0.83        1.37      4.75 o 
  -2  -6  12        1.29       -2.07      5.81 o 
  -1  -6  12        2.55       -3.04      5.13 o 
   0  -6  12       22.29       27.21      6.84 o 
   1  -6  12        0.23       -2.81      4.24 o 
   2  -6  12       28.59       40.32     10.66 o 
   3  -6  12        6.89        5.01      5.52 o 
   4  -6  12       99.34       95.78     15.81 o 
   5  -6  12        1.79        0.42      4.95 o 
  -7  -5  12       25.88       20.99      8.74 o 
  -6  -5  12      135.74      123.05     13.58 o 
  -5  -5  12      508.88      543.25     19.24 o 
  -4  -5  12      621.40      654.24     16.29 o 
  -3  -5  12      138.90      169.06     10.63 o 
  -2  -5  12      194.34      189.45     10.32 o 
  -1  -5  12      174.08      169.17      9.82 o 
   0  -5  12      609.38      581.30     21.64 o 
   1  -5  12      878.74      877.91     43.68 o 
   2  -5  12      571.77      550.22     21.56 o 
   3  -5  12      339.57      331.68     17.14 o 
   4  -5  12      286.77      271.32     21.05 o 
   5  -5  12      207.66      196.02     15.14 o 
   6  -5  12       83.96       97.52     15.00 o 
  -7  -4  12      366.80      367.45     20.75 o 
  -6  -4  12      362.32      373.63     20.12 o 
  -5  -4  12      357.27      378.58     12.26 o 
  -4  -4  12      660.90      619.95     19.47 o 
  -3  -4  12      340.77      340.47     15.87 o 
  -2  -4  12       75.75       75.24      7.34 o 
  -1  -4  12      510.03      458.87     14.36 o 
   0  -4  12     1835.63     1674.04     33.76 o 
   1  -4  12     2105.11     2073.50     33.96 o 
   2  -4  12      149.82      166.33     26.90 o 
   3  -4  12       68.88       71.32      7.37 o 
   4  -4  12      198.09      238.96     18.56 o 
   5  -4  12      327.67      331.09     13.99 o 
   6  -4  12      116.44      139.82     13.51 o 
  -7  -3  12       97.47       70.54     11.53 o 
  -6  -3  12        8.39       15.10      6.97 o 
  -5  -3  12       40.58       33.18      5.97 o 
  -4  -3  12       10.07        9.32      3.44 o 
  -3  -3  12       35.53       43.98      5.12 o 
  -2  -3  12        1.08        5.52      2.99 o 
  -1  -3  12       14.36       18.08      4.59 o 
   0  -3  12        0.92       -1.42      3.23 o 
   1  -3  12        8.48        4.87      3.83 o 
   2  -3  12       63.97       63.92      6.79 o 
   3  -3  12        7.82       17.02      4.35 o 
   4  -3  12        0.06        0.86      3.30 o 
   5  -3  12        7.80        4.14      4.13 o 
   6  -3  12       67.33       69.51      8.04 o 
   7  -3  12        7.31       16.35      5.42 o 
  -7  -2  12      348.77      358.69     21.05 o 
  -6  -2  12      919.23      849.95     31.52 o 
  -5  -2  12      195.59      181.37     11.01 o 
  -4  -2  12        8.15       14.29      3.37 o 
  -3  -2  12      336.79      319.40     12.25 o 
  -2  -2  12     2637.78     2564.88     32.28 o 
  -1  -2  12     2794.25     2754.79     33.02 o 
   0  -2  12        2.37       -1.24      3.20 o 
   1  -2  12      938.11      906.99     19.80 o 
   2  -2  12     1441.07     1394.01     26.00 o 
   3  -2  12      227.46      217.44     10.17 o 
   4  -2  12      186.74      179.03     10.21 o 
   5  -2  12     1387.49     1392.38     28.33 o 
   6  -2  12     1455.69     1392.67     35.69 o 
   7  -2  12      337.49      331.31     17.95 o 
  -7  -1  12      523.26      534.43     45.77 o 
  -6  -1  12      701.55      669.56     32.07 o 
  -5  -1  12       11.65       16.10      4.63 o 
  -4  -1  12       57.97       46.17      6.08 o 
  -3  -1  12      712.26      706.47     14.86 o 
  -2  -1  12     5110.74     5183.54     53.11 o 
  -1  -1  12     1351.44     1317.94     20.10 o 
   0  -1  12       24.15       24.40      4.57 o 
   1  -1  12      565.14      561.91     15.02 o 
   2  -1  12      661.22      614.86     15.98 o 
   3  -1  12      536.44      491.34     21.24 o 
   4  -1  12      771.79      799.04     25.18 o 
   5  -1  12      996.14      922.70     29.15 o 
   6  -1  12      439.58      461.17     28.45 o 
   7  -1  12       44.71       48.08      8.36 o 
   8  -1  12        8.93        8.72      6.39 o 
  -7   0  12       27.18       20.67     11.60 o 
  -6   0  12        0.93       -6.62      4.41 o 
  -5   0  12       10.87       13.81      4.20 o 
  -4   0  12        1.29        5.33      3.31 o 
  -3   0  12       60.41       54.27      6.39 o 
  -2   0  12      446.67      409.85     10.77 o 
  -1   0  12        0.31        1.18      2.60 o 
   0   0  12      529.54      505.72     10.77 o 
   1   0  12       95.42       86.59      7.28 o 
   2   0  12       17.45       15.16      3.98 o 
   3   0  12       28.12       28.62      4.88 o 
   4   0  12       61.53       51.64      6.18 o 
   5   0  12        1.21        1.48      4.37 o 
   6   0  12       18.69       21.95      4.78 o 
   7   0  12      171.12      144.56     13.43 o 
   8   0  12        2.95        4.43      8.97 o 
  -7   1  12       36.39       45.63     10.06 o 
  -6   1  12      104.40       99.42     12.60 o 
  -5   1  12      759.54      788.13     21.14 o 
  -4   1  12      847.66      838.16     21.03 o 
  -3   1  12      277.75      263.44     11.05 o 
  -2   1  12      722.48      699.26     13.63 o 
  -1   1  12     3681.82     3631.42     39.11 o 
   0   1  12      437.97      424.28      9.86 o 
   1   1  12        9.52        9.53      3.18 o 
   2   1  12      888.14      825.47     28.10 o 
   3   1  12     4975.60     4799.27     57.86 o 
   4   1  12     2053.40     1925.16     35.99 o 
   5   1  12      128.01      146.24      9.08 o 
   6   1  12      414.88      411.88     14.41 o 
   7   1  12      613.12      576.11     22.89 o 
   8   1  12      426.70      449.65     21.06 o 
   9   1  12      211.51      199.42     16.41 o 
  -7   2  12       36.72       46.44      9.04 o 
  -6   2  12        5.78        2.09      5.38 o 
  -5   2  12      586.14      594.16     18.33 o 
  -4   2  12     1175.33     1094.75     24.68 o 
  -3   2  12     1112.03     1067.53     23.30 o 
  -2   2  12      767.47      734.29     18.18 o 
  -1   2  12      336.79      325.43      8.75 o 
   0   2  12      188.94      164.90      6.24 o 
   1   2  12     1250.45     1210.97     17.37 o 
   2   2  12     2118.73     2051.04     50.36 o 
   3   2  12     1847.79     1828.61     36.76 o 
   4   2  12     1635.04     1594.33     47.08 o 
   5   2  12      115.46      110.58      8.01 o 
   6   2  12        1.67        2.44      2.98 o 
   7   2  12       94.98       90.33     10.75 o 
   8   2  12      393.55      411.56     22.93 o 
   9   2  12      167.76      201.46     16.60 o 
  -7   3  12       16.01       18.12      7.15 o 
  -6   3  12        6.22       10.83      4.35 o 
  -5   3  12       93.79       85.10      8.61 o 
  -4   3  12        9.80        9.21      4.18 o 
  -3   3  12        8.98       14.40      4.43 o 
  -2   3  12        7.53       10.22      3.82 o 
  -1   3  12        0.13        2.66      2.83 o 
   0   3  12      316.00      311.10     10.98 o 
   1   3  12      546.98      540.79     11.19 o 
   2   3  12       65.75       89.35      5.41 o 
   3   3  12       13.10       11.82      3.71 o 
   4   3  12      185.14      185.24      9.00 o 
   5   3  12      341.95      311.05     11.58 o 
   6   3  12      117.91      116.56      9.97 o 
   7   3  12        1.70       -2.54      3.79 o 
   8   3  12       45.72       62.30      9.67 o 
   9   3  12      139.11      161.11     16.86 o 
  -6   4  12       56.77       46.71      7.00 o 
  -5   4  12      116.89      101.94      9.65 o 
  -4   4  12      924.31      873.04     22.61 o 
  -3   4  12     1978.58     1869.58     33.71 o 
  -2   4  12       70.15       73.83      7.23 o 
  -1   4  12        2.66        3.96      3.12 o 
   0   4  12     2812.74     2905.02     32.70 o 
   1   4  12     4184.94     4169.77     64.54 o 
   2   4  12     1384.43     1322.11     33.53 o 
   3   4  12      657.58      678.43     13.11 o 
   4   4  12      217.59      234.50      9.58 o 
   5   4  12      798.05      779.57     18.17 o 
   6   4  12      970.19      989.52     21.21 o 
   7   4  12      879.90      866.81     27.61 o 
   8   4  12      732.33      758.68     27.22 o 
   9   4  12      710.62      701.94     27.28 o 
  -6   5  12      352.19      363.46     16.03 o 
  -5   5  12      265.08      263.73     13.76 o 
  -4   5  12      233.66      243.19     16.19 o 
  -3   5  12      371.25      327.29     13.61 o 
  -2   5  12      144.36      146.80      9.60 o 
  -1   5  12       17.86       17.09      4.17 o 
   0   5  12     1630.13     1656.35     51.24 o 
   1   5  12     2959.99     3022.27     34.06 o 
   2   5  12     2424.24     2360.64     30.55 o 
   3   5  12       53.38       45.61      4.56 o 
   4   5  12       24.78       21.67      4.37 o 
   5   5  12     1154.30     1152.87     22.41 o 
   6   5  12     1047.15     1016.69     22.97 o 
   7   5  12      378.35      355.67     36.52 o 
   8   5  12      245.66      244.47     16.56 o 
   9   5  12      140.16      158.82     22.84 o 
  10   5  12       11.96        8.45      5.20 o 
  -5   6  12       18.25       20.37      5.66 o 
  -4   6  12        0.15       -0.18      3.54 o 
  -3   6  12       47.95       51.91     11.98 o 
  -2   6  12      233.79      203.33     18.99 o 
  -1   6  12       37.67       31.43      5.45 o 
   0   6  12      269.49      241.39     10.89 o 
   1   6  12        3.14        7.93      3.30 o 
   2   6  12      301.70      273.14      8.64 o 
   3   6  12      663.53      670.14     13.81 o 
   4   6  12       26.11       23.16      3.64 o 
   5   6  12      105.78      124.25      6.90 o 
   6   6  12      360.86      335.75     15.21 o 
   7   6  12       84.13       84.54     10.32 o 
   8   6  12       45.26       48.01      8.57 o 
   9   6  12       24.44       43.76      8.33 o 
  10   6  12       83.22       91.25     11.83 o 
  -5   7  12      338.70      324.18     15.59 o 
  -4   7  12       50.38       59.81      7.74 o 
  -3   7  12       84.97       79.29     10.07 o 
  -2   7  12      938.05      946.91     38.65 o 
  -1   7  12     1340.91     1332.83     29.76 o 
   0   7  12     1504.34     1582.49     29.92 o 
   1   7  12      249.98      228.54     10.72 o 
   2   7  12      638.15      658.74     20.32 o 
   3   7  12     1483.72     1443.68     21.88 o 
   4   7  12      609.76      607.99     15.51 o 
   5   7  12      398.98      406.65     12.18 o 
   6   7  12     1806.12     1737.50     31.01 o 
   7   7  12     1204.01     1197.20     32.37 o 
   8   7  12      107.49       95.97     14.55 o 
   9   7  12        1.02        1.43      4.28 o 
  10   7  12      276.87      303.50     18.97 o 
  -4   8  12       59.03       51.61      7.52 o 
  -3   8  12       49.42       41.39      6.78 o 
  -2   8  12      433.66      444.94     16.52 o 
  -1   8  12     1211.25     1155.15     26.50 o 
   0   8  12     1073.56     1007.58     23.93 o 
   1   8  12       16.29        7.85      4.23 o 
   2   8  12        0.53        0.48      2.78 o 
   3   8  12      317.20      315.01      9.98 o 
   4   8  12      531.75      530.76     13.15 o 
   5   8  12     1149.15     1139.06     22.96 o 
   6   8  12      516.04      485.69     25.08 o 
   7   8  12      275.99      263.24     23.10 o 
   8   8  12        1.89       10.68      4.85 o 
   9   8  12       21.18       26.02      7.03 o 
  -4   9  12       23.96       14.06      5.41 o 
  -3   9  12        0.72       -3.57      3.82 o 
  -2   9  12       20.56       21.37      5.70 o 
  -1   9  12        1.30        0.93      4.30 o 
   0   9  12       22.59       20.91      5.81 o 
   1   9  12      103.55      107.95     13.61 o 
   2   9  12       55.89       43.82      6.27 o 
   3   9  12       17.60       17.56      4.45 o 
   4   9  12        0.40        4.64      3.23 o 
   5   9  12       12.52       15.15      4.04 o 
   6   9  12       91.44       92.90      8.38 o 
   7   9  12       59.78       54.20      8.40 o 
   8   9  12      268.02      242.87     15.46 o 
   9   9  12       88.05       95.62     11.95 o 
  -3  10  12      280.06      247.85     18.80 o 
  -2  10  12       84.67       94.35     15.44 o 
  -1  10  12      170.11      197.50     12.82 o 
   0  10  12      812.82      880.22     23.83 o 
   1  10  12      422.22      431.30     16.13 o 
   2  10  12      129.98      134.36      9.99 o 
   3  10  12     1211.26     1244.24     26.48 o 
   4  10  12     2052.82     2072.45     29.76 o 
   5  10  12      860.18      869.86     18.23 o 
   6  10  12       32.14       29.50      5.64 o 
   7  10  12      127.45      136.24     10.35 o 
   8  10  12      540.96      503.17     21.54 o 
   9  10  12      323.17      312.15     17.95 o 
  -2  11  12      207.79      181.89     17.13 o 
  -1  11  12       44.69       45.20     15.30 o 
   0  11  12       72.64       59.22     10.46 o 
   1  11  12       61.11       84.31     11.73 o 
   2  11  12      247.51      268.86     16.80 o 
   3  11  12      712.59      731.73     29.51 o 
   4  11  12      390.15      399.96     14.50 o 
   5  11  12        6.56       11.91      6.00 o 
   6  11  12        8.95       10.10      4.28 o 
   7  11  12       27.82       34.41      7.12 o 
   8  11  12      181.25      174.77     12.64 o 
   9  11  12      208.62      229.51     17.05 o 
  -1  12  12        2.25       -0.06      5.85 o 
   0  12  12       21.93        9.12      5.65 o 
   1  12  12      134.92      157.84     15.97 o 
   2  12  12       55.58       52.75     10.32 o 
   3  12  12       72.71       69.07     11.46 o 
   4  12  12        0.46        0.44      8.06 o 
   5  12  12      347.64      346.74     14.31 o 
   6  12  12      258.62      288.81     44.02 o 
   7  12  12        1.27        5.13      5.68 o 
   8  12  12       10.55       -0.16      6.02 o 
   1  13  12      365.78      386.52     22.59 o 
   2  13  12      747.12      742.00     29.52 o 
   3  13  12      163.81      161.84     15.53 o 
   4  13  12       86.42       97.05     21.15 o 
   5  13  12      196.39      182.50     15.82 o 
   6  13  12      292.34      294.27     18.06 o 
   7  13  12      216.16      218.92     27.22 o 
   3  14  12       55.75       50.52     10.45 o 
   4  14  12        5.38       -4.09      5.18 o 
   5  14  12        2.14        8.89     15.51 o 
  -4  -8  13       32.34       27.14      7.29 o 
  -3  -8  13      192.84      215.33     16.64 o 
  -2  -8  13      131.99      136.43     14.29 o 
  -1  -8  13        0.11      -11.42     11.30 o 
   0  -8  13        1.11        8.54      5.52 o 
   1  -8  13       49.47       44.62      9.27 o 
  -5  -7  13      114.66      180.22     20.38 o 
  -4  -7  13      102.73      122.59     12.84 o 
  -3  -7  13       28.98       32.76      8.10 o 
  -2  -7  13       97.66      105.58     12.55 o 
  -1  -7  13      168.46      186.52     15.25 o 
   0  -7  13       68.86       64.23     10.44 o 
   1  -7  13        1.60       -2.09      9.89 o 
   2  -7  13      136.19      170.02     33.16 o 
   3  -7  13      456.03      496.82     22.98 o 
  -6  -6  13      212.39      231.20     26.75 o 
  -5  -6  13      877.38      883.79     50.49 o 
  -4  -6  13      743.38      776.42     26.17 o 
  -3  -6  13      190.62      171.40     14.04 o 
  -2  -6  13       86.44       76.13     10.35 o 
  -1  -6  13      308.05      314.25     22.22 o 
   0  -6  13      747.68      726.50     25.83 o 
   1  -6  13      551.18      562.88     22.89 o 
   2  -6  13      581.61      604.37     24.07 o 
   3  -6  13      668.28      684.88     26.23 o 
   4  -6  13      111.43      127.59     13.74 o 
  -6  -5  13      173.95      178.61     25.62 o 
  -5  -5  13      380.60      394.43     14.15 o 
  -4  -5  13       89.45       92.15      8.82 o 
  -3  -5  13       12.75        8.86      4.77 o 
  -2  -5  13        0.16        4.89      4.92 o 
  -1  -5  13      140.02      150.10     12.71 o 
   0  -5  13      282.51      245.47     15.00 o 
   1  -5  13       58.77       70.46     20.53 o 
   2  -5  13       74.76       77.66     13.59 o 
   3  -5  13       17.14       12.22      5.97 o 
   4  -5  13        4.40        3.51      4.63 o 
   5  -5  13        4.32       -3.18      4.93 o 
  -7  -4  13       46.89       62.52     11.24 o 
  -6  -4  13       22.10       10.71     10.85 o 
  -5  -4  13       56.35       62.51      8.23 o 
  -4  -4  13      148.62      157.16      8.91 o 
  -3  -4  13      176.55      182.61     17.34 o 
  -2  -4  13      109.63       95.44      8.28 o 
  -1  -4  13      210.06      212.02     10.74 o 
   0  -4  13      126.54      128.79      9.08 o 
   1  -4  13      670.06      626.63     17.66 o 
   2  -4  13      386.24      397.21     27.62 o 
   3  -4  13      233.71      233.17     11.80 o 
   4  -4  13       40.93       50.61      6.88 o 
   5  -4  13      184.96      213.10     18.50 o 
   6  -4  13      399.98      391.21     20.15 o 
  -7  -3  13      584.17      589.20     27.00 o 
  -6  -3  13      569.80      614.20     26.22 o 
  -5  -3  13       70.47       72.32      8.21 o 
  -4  -3  13      250.74      249.23      9.94 o 
  -3  -3  13      818.53      787.49     20.76 o 
  -2  -3  13      756.46      728.87     18.61 o 
  -1  -3  13      560.02      524.82     15.65 o 
   0  -3  13     1985.75     1896.09     32.11 o 
   1  -3  13     1098.53     1089.63     23.23 o 
   2  -3  13      332.84      313.53     12.44 o 
   3  -3  13       50.48       45.86      6.06 o 
   4  -3  13      195.17      207.85     11.34 o 
   5  -3  13      908.28      950.64     24.03 o 
   6  -3  13      820.92      775.81     25.55 o 
   7  -3  13      168.82      175.86     18.72 o 
  -7  -2  13      205.35      210.36     18.44 o 
  -6  -2  13      121.50       99.78     13.34 o 
  -5  -2  13        0.14       -3.51      3.58 o 
  -4  -2  13       10.94        9.87      4.55 o 
  -3  -2  13       43.93       49.18      5.38 o 
  -2  -2  13      277.76      245.85     11.50 o 
  -1  -2  13      232.77      240.95     11.46 o 
   0  -2  13       99.96      101.82      7.88 o 
   1  -2  13       51.44       42.61      5.75 o 
   2  -2  13       23.83       15.98      4.32 o 
   3  -2  13       20.33       18.88      4.69 o 
   4  -2  13       13.61       15.49      9.40 o 
   5  -2  13      181.01      172.64     11.02 o 
   6  -2  13       29.15       25.37      6.08 o 
   7  -2  13       15.23       24.05      6.17 o 
  -7  -1  13       64.72       66.97     13.93 o 
  -6  -1  13      171.06      187.30     19.83 o 
  -5  -1  13      171.57      167.83     11.04 o 
  -4  -1  13       14.28       13.10      4.33 o 
  -3  -1  13       14.70       19.56      3.91 o 
  -2  -1  13      466.75      468.27     15.70 o 
  -1  -1  13     1364.06     1363.46     25.28 o 
   0  -1  13      121.33      118.00      8.08 o 
   1  -1  13        2.77        3.17      2.92 o 
   2  -1  13      640.23      611.28     16.56 o 
   3  -1  13     1067.77      983.46     23.43 o 
   4  -1  13      565.74      512.40     15.89 o 
   5  -1  13      302.84      300.02     12.82 o 
   6  -1  13      621.15      596.48     26.69 o 
   7  -1  13      196.61      210.09     15.86 o 
   8  -1  13       28.22       29.10      6.80 o 
  -7   0  13      115.71      123.21     14.82 o 
  -6   0  13      202.62      216.35     21.28 o 
  -5   0  13      252.21      263.61     12.69 o 
  -4   0  13      518.84      482.13     16.10 o 
  -3   0  13     1306.31     1231.29     25.59 o 
  -2   0  13     2783.18     2710.85     33.41 o 
  -1   0  13     1786.65     1746.43     24.25 o 
   0   0  13      389.74      392.02     12.67 o 
   1   0  13      213.67      216.97      9.69 o 
   2   0  13      893.53      790.85     18.52 o 
   3   0  13     2022.52     1905.82     31.72 o 
   4   0  13     1588.32     1591.57     29.16 o 
   5   0  13      516.37      485.26     19.17 o 
   6   0  13      380.88      395.79     14.73 o 
   7   0  13       97.36      101.66     11.80 o 
   8   0  13       72.20       75.91     10.30 o 
  -7   1  13        2.40        2.50      5.56 o 
  -6   1  13        5.65        6.62      6.33 o 
  -5   1  13       38.19       29.78      5.93 o 
  -4   1  13      471.48      433.73     15.50 o 
  -3   1  13      317.35      302.29     12.42 o 
  -2   1  13       25.47       27.89      5.25 o 
  -1   1  13       27.47       26.03      3.65 o 
   0   1  13       62.51       61.36      5.85 o 
   1   1  13       89.37       69.51      6.33 o 
   2   1  13      261.12      255.93     10.36 o 
   3   1  13      617.03      580.35     22.91 o 
   4   1  13        8.49       11.42      4.05 o 
   5   1  13        2.67        3.08      3.81 o 
   6   1  13       43.40       41.18      5.76 o 
   7   1  13        0.40        1.22      4.53 o 
   8   1  13       41.23       36.05     13.38 o 
  -7   2  13       90.51       74.48     13.03 o 
  -6   2  13       19.35        8.19      6.25 o 
  -5   2  13      156.78      137.43     10.38 o 
  -4   2  13      356.52      341.97     13.89 o 
  -3   2  13      126.72      125.95      9.22 o 
  -2   2  13       37.00       37.97      5.64 o 
  -1   2  13      701.84      665.03     13.14 o 
   0   2  13     1093.94     1113.56     17.64 o 
   1   2  13       47.03       38.52      4.93 o 
   2   2  13      249.19      239.99      9.79 o 
   3   2  13     1248.08     1169.10     39.57 o 
   4   2  13     2000.04     1922.56     31.82 o 
   5   2  13      409.43      365.69     20.03 o 
   6   2  13        5.04        2.67      3.17 o 
   7   2  13      376.26      403.01     19.50 o 
   8   2  13      705.04      727.98     27.54 o 
   9   2  13      400.57      407.37     21.18 o 
  -6   3  13       47.58       45.26      9.05 o 
  -5   3  13      388.47      362.85     15.05 o 
  -4   3  13     1586.42     1534.53     31.23 o 
  -3   3  13      867.67      850.16     21.48 o 
  -2   3  13      218.49      219.59     10.56 o 
  -1   3  13      193.25      196.51      9.78 o 
   0   3  13     1653.77     1635.01     27.79 o 
   1   3  13     2455.61     2409.31     29.00 o 
   2   3  13     2154.93     2169.16     32.73 o 
   3   3  13      679.22      660.75     16.55 o 
   4   3  13     1076.17     1050.20     21.91 o 
   5   3  13      520.05      482.09     14.74 o 
   6   3  13        6.51        3.05      4.01 o 
   7   3  13      449.09      480.94     20.79 o 
   8   3  13      911.65      958.96     31.72 o 
   9   3  13      691.12      672.75     27.18 o 
  -6   4  13       51.53       49.24      9.53 o 
  -5   4  13      332.96      323.51     14.67 o 
  -4   4  13      204.09      205.54     13.36 o 
  -3   4  13        2.73        5.36      4.07 o 
  -2   4  13      227.43      199.81     10.39 o 
  -1   4  13      135.37      150.32      9.33 o 
   0   4  13      389.86      388.03      9.89 o 
   1   4  13       84.50       72.75      5.14 o 
   2   4  13        0.71        0.01      2.51 o 
   3   4  13      144.67      136.25      8.07 o 
   4   4  13      166.39      154.53     10.26 o 
   5   4  13      325.69      295.19     12.03 o 
   6   4  13        0.27        0.12      3.24 o 
   7   4  13       79.65       76.07     10.16 o 
   8   4  13       20.68       34.00      7.99 o 
   9   4  13        1.39        2.40      4.80 o 
  -6   5  13      107.84      116.53     14.47 o 
  -5   5  13        2.66        0.57      8.54 o 
  -4   5  13       93.17       77.81      8.59 o 
  -3   5  13      444.29      418.31     15.56 o 
  -2   5  13      648.69      661.02     18.84 o 
  -1   5  13        9.31        6.92      4.91 o 
   0   5  13      353.69      345.58     12.88 o 
   1   5  13     1239.31     1202.89     23.11 o 
   2   5  13     1172.74     1157.70     22.22 o 
   3   5  13       95.45      100.80      6.14 o 
   4   5  13      161.53      174.95      8.83 o 
   5   5  13      872.54      864.97     19.71 o 
   6   5  13      787.66      816.70     28.87 o 
   7   5  13      817.08      770.88     26.07 o 
   8   5  13      335.82      321.84     17.63 o 
   9   5  13      114.64      106.99     19.04 o 
  -5   6  13      368.89      346.26     18.85 o 
  -4   6  13       68.67       64.99      8.08 o 
  -3   6  13      106.03      104.49      9.46 o 
  -2   6  13      752.22      721.47     20.60 o 
  -1   6  13     1518.69     1530.88     29.93 o 
   0   6  13     1206.89     1200.98     33.49 o 
   1   6  13     1391.87     1451.22     27.30 o 
   2   6  13     1053.11     1066.01     18.21 o 
   3   6  13       75.98       92.25      7.00 o 
   4   6  13      221.14      220.79      8.49 o 
   5   6  13     1764.36     1778.40     31.80 o 
   6   6  13     1188.30     1228.61     24.62 o 
   7   6  13      873.30      848.78     27.28 o 
   8   6  13      101.65       87.84     10.91 o 
   9   6  13       95.39       93.88     11.97 o 
  -5   7  13       21.22        4.37      6.37 o 
  -4   7  13        0.62        1.40      4.39 o 
  -3   7  13        2.18        0.77      4.66 o 
  -2   7  13        2.75       -0.28      3.83 o 
  -1   7  13      321.37      303.80     13.36 o 
   0   7  13      504.29      537.85     16.90 o 
   1   7  13        2.05        4.20      3.83 o 
   2   7  13      501.70      476.54     11.86 o 
   3   7  13       73.06       73.41      5.75 o 
   4   7  13      296.28      295.61      9.93 o 
   5   7  13       82.62       83.70      7.28 o 
   6   7  13        9.88        9.09      4.83 o 
   7   7  13        3.06        2.46      4.47 o 
   8   7  13        0.87        4.56      7.14 o 
   9   7  13        0.01       -0.13      4.38 o 
  -4   8  13       89.28       88.80      9.66 o 
  -3   8  13       13.32        9.48      4.71 o 
  -2   8  13      167.89      148.34     11.31 o 
  -1   8  13      365.45      374.57     22.65 o 
   0   8  13      407.80      405.31     16.21 o 
   1   8  13      295.09      279.58     17.15 o 
   2   8  13      119.29      154.22     11.86 o 
   3   8  13      521.83      537.24     23.83 o 
   4   8  13      729.63      692.20     15.37 o 
   5   8  13      521.24      456.60     12.63 o 
   6   8  13      216.78      211.85     13.75 o 
   7   8  13      621.21      619.85     22.96 o 
   8   8  13      190.30      189.03     16.99 o 
   9   8  13       41.05       35.50     22.91 o 
  -3   9  13      280.62      279.78     15.14 o 
  -2   9  13      453.42      443.88     17.51 o 
  -1   9  13      638.13      647.39     20.57 o 
   0   9  13      424.57      424.13     21.30 o 
   1   9  13      187.94      209.39     12.02 o 
   2   9  13      168.89      158.46     10.38 o 
   3   9  13      834.50      847.40     17.17 o 
   4   9  13     1368.51     1354.92     26.44 o 
   5   9  13     1095.41     1040.52     19.94 o 
   6   9  13      329.76      321.28     13.33 o 
   7   9  13       41.08       49.77      8.18 o 
   8   9  13       73.36       52.41     15.85 o 
   9   9  13      104.17      112.14     12.97 o 
  -3  10  13       77.12       85.09     12.26 o 
  -2  10  13      114.10      110.26     10.86 o 
  -1  10  13       10.89        5.95      4.54 o 
   0  10  13       88.40      103.74     10.34 o 
   1  10  13       54.25       52.62      7.81 o 
   2  10  13       47.11       47.16      7.04 o 
   3  10  13       82.85       86.50      8.68 o 
   4  10  13       12.21       12.69      5.29 o 
   5  10  13       22.91       21.14      4.58 o 
   6  10  13       64.15       84.83      8.52 o 
   7  10  13        9.76        9.86      5.77 o 
   8  10  13        7.58        3.30      6.62 o 
   9  10  13       33.26       46.80      9.13 o 
  -2  11  13       46.47       44.40      9.87 o 
  -1  11  13       31.47       27.92      8.12 o 
   0  11  13      310.82      319.24     19.60 o 
   1  11  13      576.23      536.15     24.07 o 
   2  11  13       80.97       83.69     12.35 o 
   3  11  13       47.18       44.51      9.24 o 
   4  11  13      556.34      537.23     18.65 o 
   5  11  13      377.46      419.06     13.18 o 
   6  11  13       39.65       38.61      6.40 o 
   7  11  13        5.80        9.04      4.33 o 
   8  11  13      320.53      350.60     32.50 o 
   0  12  13       43.73       48.02      9.77 o 
   1  12  13      403.36      431.18     22.71 o 
   2  12  13      499.06      531.81     24.50 o 
   3  12  13      380.98      380.59     33.59 o 
   4  12  13      203.62      220.18     19.74 o 
   5  12  13      163.89      173.23     11.21 o 
   6  12  13       87.96       78.37     11.38 o 
   7  12  13      155.14      160.84     14.74 o 
   8  12  13      496.56      495.69     30.17 o 
   1  13  13       87.88       80.88     12.17 o 
   2  13  13       13.11        4.80      6.89 o 
   3  13  13        3.65       -3.57      7.65 o 
   4  13  13        0.02       -7.12      6.11 o 
   5  13  13       19.20       20.89      7.87 o 
   6  13  13       64.35       70.78     11.12 o 
   7  13  13        6.69        0.17      6.02 o 
  -3  -8  14      164.51      185.19     16.01 o 
  -2  -8  14      464.12      467.23     24.74 o 
  -1  -8  14      147.48      155.89     15.16 o 
   0  -8  14       36.27       40.40     19.94 o 
  -4  -7  14      223.23      224.16     16.42 o 
  -3  -7  14       79.52       87.88     11.71 o 
  -2  -7  14      118.61      116.20     22.48 o 
  -1  -7  14      107.60       96.49     12.10 o 
   0  -7  14       38.91       20.57      9.70 o 
   1  -7  14      106.29      120.48     29.06 o 
   2  -7  14      377.59      421.16     26.18 o 
  -5  -6  14        3.60        2.65      7.52 o 
  -4  -6  14       53.08       60.42      9.75 o 
  -3  -6  14        6.89       16.51      6.53 o 
  -2  -6  14        2.03        5.41      5.75 o 
  -1  -6  14       11.93        7.94      7.69 o 
   0  -6  14       53.49       55.14      9.74 o 
   1  -6  14       45.04       52.55      9.08 o 
   2  -6  14        1.49        5.03      4.82 o 
   3  -6  14      112.17      122.64     13.44 o 
  -5  -5  14      314.77      365.56     26.45 o 
  -4  -5  14      651.68      656.38     23.87 o 
  -3  -5  14      202.50      216.82     14.94 o 
  -2  -5  14        6.31        8.59      5.29 o 
  -1  -5  14       96.46       86.30     10.52 o 
   0  -5  14     1284.21     1166.98     48.08 o 
   1  -5  14     1021.28     1071.13     32.05 o 
   2  -5  14      257.52      268.06     16.54 o 
   3  -5  14       91.97       79.78     10.51 o 
   4  -5  14      159.75      188.61     15.57 o 
  -6  -4  14      228.11      216.72     17.64 o 
  -5  -4  14      222.11      247.14     16.54 o 
  -4  -4  14      214.39      205.43     11.73 o 
  -3  -4  14       48.41       44.33      6.74 o 
  -2  -4  14       48.23       32.58      6.04 o 
  -1  -4  14      569.64      519.84     16.46 o 
   0  -4  14      927.86      864.62     21.60 o 
   1  -4  14      459.49      410.95     14.82 o 
   2  -4  14       99.41       97.38      8.82 o 
   3  -4  14       32.74       32.37      5.86 o 
   4  -4  14       45.70       35.53     10.26 o 
   5  -4  14      247.62      227.63     16.65 o 
  -6  -3  14        2.73        0.01      6.57 o 
  -5  -3  14        8.29        7.99      4.83 o 
  -4  -3  14       12.46       12.10      5.88 o 
  -3  -3  14      122.59      138.42      9.64 o 
  -2  -3  14       46.04       55.02      6.89 o 
  -1  -3  14        9.85        4.24      3.98 o 
   0  -3  14      123.40       99.23     11.35 o 
   1  -3  14      217.77      206.47     10.91 o 
   2  -3  14      138.50      144.94     13.34 o 
   3  -3  14       55.53       60.16     11.26 o 
   4  -3  14       21.40       23.26      5.26 o 
   5  -3  14       72.92       82.26      9.00 o 
   6  -3  14      212.24      222.38     13.50 o 
  -6  -2  14      508.29      542.10     98.38 o 
  -5  -2  14       57.27       66.49      9.45 o 
  -4  -2  14       70.02       75.21      8.23 o 
  -3  -2  14     1153.70     1107.19     23.68 o 
  -2  -2  14      868.20      816.87     20.03 o 
  -1  -2  14      414.85      420.51     14.17 o 
   0  -2  14      824.05      800.66     19.86 o 
   1  -2  14      997.18      986.52     23.65 o 
   2  -2  14      193.62      175.73     15.13 o 
   3  -2  14      174.50      174.09     10.52 o 
   4  -2  14      459.96      469.11     16.11 o 
   5  -2  14     1365.25     1376.26     29.54 o 
   6  -2  14      792.31      753.52     22.14 o 
   7  -2  14       98.97      105.28     14.74 o 
  -6  -1  14       55.82       53.78     10.60 o 
  -5  -1  14       26.77       25.61      5.78 o 
  -4  -1  14      244.16      263.71     12.43 o 
  -3  -1  14      487.82      479.66     35.53 o 
  -2  -1  14      324.35      299.16     11.85 o 
  -1  -1  14     1097.01     1070.85     22.63 o 
   0  -1  14      220.43      230.24     10.45 o 
   1  -1  14      100.47       99.11      7.92 o 
   2  -1  14      211.24      184.82     14.24 o 
   3  -1  14      184.42      167.80     10.29 o 
   4  -1  14      440.58      424.13     15.30 o 
   5  -1  14      417.01      398.90     19.85 o 
   6  -1  14       80.71       87.85      8.84 o 
   7  -1  14        2.19        4.17      4.98 o 
  -6   0  14       88.00       98.85     13.37 o 
  -5   0  14       51.87       78.14     10.29 o 
  -4   0  14       53.24       66.07      7.56 o 
  -3   0  14        1.55       -1.75      3.39 o 
  -2   0  14      113.31      120.27      8.21 o 
  -1   0  14      389.48      383.67     19.94 o 
   0   0  14      216.38      213.64     10.08 o 
   1   0  14        0.57        0.72      4.57 o 
   2   0  14      184.30      152.07      9.10 o 
   3   0  14      695.53      624.35     17.34 o 
   4   0  14      213.29      218.98     11.25 o 
   5   0  14       31.05       24.42     13.06 o 
   6   0  14       48.86       51.33      6.88 o 
   7   0  14      146.36      138.63     13.72 o 
   8   0  14       37.04       56.48      9.49 o 
  -6   1  14      111.97      109.53     13.93 o 
  -5   1  14      314.29      326.98     14.35 o 
  -4   1  14      534.14      554.78     24.17 o 
  -3   1  14     1248.80     1219.81     26.49 o 
  -2   1  14      760.16      757.45     19.65 o 
  -1   1  14      370.99      351.47     20.91 o 
   0   1  14      263.93      259.72     17.28 o 
   1   1  14      301.82      292.82     11.03 o 
   2   1  14     1036.15      990.46     21.34 o 
   3   1  14     1766.36     1665.38     29.74 o 
   4   1  14     1633.08     1572.62     29.22 o 
   5   1  14      284.92      297.28     12.69 o 
   6   1  14       43.41       45.32      6.46 o 
   7   1  14      384.84      413.57     20.25 o 
   8   1  14      444.64      466.49     52.46 o 
  -6   2  14       17.95       15.27      6.74 o 
  -5   2  14      236.73      237.97     12.96 o 
  -4   2  14      727.10      665.59     23.28 o 
  -3   2  14      763.15      740.52     20.28 o 
  -2   2  14       19.11       21.01      7.42 o 
  -1   2  14      114.97      110.63      8.28 o 
   0   2  14      283.44      250.61     10.06 o 
   1   2  14      535.95      493.21     16.80 o 
   2   2  14      878.17      872.78     19.56 o 
   3   2  14     1453.94     1506.76     34.84 o 
   4   2  14      829.87      769.36     23.16 o 
   5   2  14      154.03      144.37      9.46 o 
   6   2  14        1.98        2.30      3.86 o 
   7   2  14      180.12      184.66     15.03 o 
   8   2  14      199.01      237.58     17.50 o 
  -6   3  14        8.28        1.97     11.45 o 
  -5   3  14       31.13       40.29      6.74 o 
  -4   3  14       50.44       59.80      7.72 o 
  -3   3  14      185.84      192.67     11.53 o 
  -2   3  14       33.70       31.64      5.39 o 
  -1   3  14       44.41       48.48      6.16 o 
   0   3  14      516.53      538.05     38.12 o 
   1   3  14      288.83      264.88     10.42 o 
   2   3  14      192.33      164.81      8.99 o 
   3   3  14      128.99      122.53     11.15 o 
   4   3  14      391.30      392.97     23.08 o 
   5   3  14      681.29      694.68     18.34 o 
   6   3  14       63.17       71.75      7.53 o 
   7   3  14       68.54       76.81     10.54 o 
   8   3  14      143.38      158.28     15.02 o 
   9   3  14      231.52      214.49     17.55 o 
  -6   4  14      131.90      129.30     15.45 o 
  -5   4  14      157.38      155.71     11.83 o 
  -4   4  14      438.31      415.96     16.34 o 
  -3   4  14     1093.71      992.96     39.09 o 
  -2   4  14      392.12      398.87     15.95 o 
  -1   4  14       93.31      103.13      8.43 o 
   0   4  14      572.40      625.16     17.05 o 
   1   4  14     3548.99     3602.18     39.95 o 
   2   4  14     1730.89     1594.82     39.66 o 
   3   4  14       21.95       26.74      4.66 o 
   4   4  14      207.39      215.66     15.65 o 
   5   4  14      651.34      643.22     17.48 o 
   6   4  14      706.24      689.61     18.64 o 
   7   4  14      793.20      760.54     59.02 o 
   8   4  14      484.93      466.88     37.05 o 
   9   4  14      570.19      578.14     25.26 o 
  -5   5  14      232.32      248.65     14.14 o 
  -4   5  14       42.38       45.31      7.00 o 
  -3   5  14       58.66       71.11      8.05 o 
  -2   5  14       81.36       82.24      8.41 o 
  -1   5  14       48.48       43.04      8.04 o 
   0   5  14     1293.62     1285.31     26.51 o 
   1   5  14     1102.46     1102.02     18.49 o 
   2   5  14       56.07       45.04      5.51 o 
   3   5  14       22.10       26.34      5.73 o 
   4   5  14      360.94      371.17     12.71 o 
   5   5  14        8.14       12.77      4.60 o 
   6   5  14      198.16      224.14     10.90 o 
   7   5  14      413.67      363.49     18.44 o 
   8   5  14      129.28      112.98     12.70 o 
   9   5  14       19.05       17.05      6.64 o 
  -5   6  14       22.25       32.47     10.20 o 
  -4   6  14       35.78       42.92      6.92 o 
  -3   6  14       27.08       30.05      7.16 o 
  -2   6  14       89.94       98.01     11.19 o 
  -1   6  14      112.22      122.37     10.18 o 
   0   6  14        1.22        2.57      3.51 o 
   1   6  14      187.35      198.88     10.60 o 
   2   6  14      517.66      497.50     12.20 o 
   3   6  14      139.61      139.01      8.20 o 
   4   6  14      172.46      164.48      9.58 o 
   5   6  14      374.57      363.22     12.90 o 
   6   6  14      377.06      360.62     13.29 o 
   7   6  14      378.46      405.74     19.62 o 
   8   6  14       10.16       13.27      5.47 o 
   9   6  14       38.89       33.55      7.85 o 
  -4   7  14      108.32      100.71     16.84 o 
  -3   7  14       19.81       12.91      4.79 o 
  -2   7  14      717.39      708.84     21.16 o 
  -1   7  14     1327.09     1289.32     28.50 o 
   0   7  14      649.29      624.09     18.76 o 
   1   7  14      376.28      395.60     14.55 o 
   2   7  14      427.24      403.02     14.41 o 
   3   7  14      403.50      376.35     11.11 o 
   4   7  14      430.69      412.91     13.47 o 
   5   7  14     1012.92     1062.31     22.85 o 
   6   7  14     1900.89     1854.91     35.23 o 
   7   7  14      293.47      336.61     17.47 o 
   8   7  14        1.83        7.77      4.80 o 
   9   7  14       73.16       81.10     11.37 o 
  -4   8  14       23.94       28.28      6.74 o 
  -3   8  14      164.92      170.50     12.57 o 
  -2   8  14      519.98      522.37     20.11 o 
  -1   8  14      201.59      206.13     12.63 o 
   0   8  14      210.55      208.37     12.25 o 
   1   8  14       39.65       39.95     12.96 o 
   2   8  14        1.43       -0.11      4.83 o 
   3   8  14       99.36      107.65      6.97 o 
   4   8  14      420.31      428.10     14.05 o 
   5   8  14      454.06      429.92     14.26 o 
   6   8  14      318.12      310.47     18.72 o 
   7   8  14        1.99        6.92      9.94 o 
   8   8  14       15.31       14.70      6.50 o 
   9   8  14        2.07        3.15      5.03 o 
  -3   9  14        1.99        2.45      4.57 o 
  -2   9  14       28.63       25.45      6.20 o 
  -1   9  14      256.89      261.42     14.02 o 
   0   9  14      523.72      588.59     19.54 o 
   1   9  14      164.95      171.58     12.78 o 
   2   9  14        1.95        8.81      4.52 o 
   3   9  14       52.03       66.19      8.04 o 
   4   9  14      926.26      961.32     19.23 o 
   5   9  14      142.67      127.24     10.75 o 
   6   9  14       31.94       20.50      5.95 o 
   7   9  14       60.65       60.74     10.68 o 
   8   9  14      392.07      444.33     20.93 o 
   9   9  14      256.23      284.37     19.10 o 
  -2  10  14       90.58      106.95     10.94 o 
  -1  10  14      259.84      250.33     14.93 o 
   0  10  14      357.71      355.38     23.15 o 
   1  10  14      166.37      206.78     12.85 o 
   2  10  14      157.53      180.23     11.69 o 
   3  10  14      909.29      872.23     23.11 o 
   4  10  14     1032.25     1069.84     20.85 o 
   5  10  14      474.03      500.02     18.02 o 
   6  10  14      101.05      115.46     11.25 o 
   7  10  14        2.99        5.43      4.48 o 
   8  10  14      312.76      306.66     17.37 o 
  -1  11  14       36.51       42.95      9.64 o 
   0  11  14       18.12       24.99      7.93 o 
   1  11  14       25.68       44.34     15.13 o 
   2  11  14      162.95      171.23     12.02 o 
   3  11  14      447.74      470.02     27.49 o 
   4  11  14      122.78      126.09     10.48 o 
   5  11  14        6.38       12.96      4.43 o 
   6  11  14       33.88       29.90      6.76 o 
   7  11  14        1.00        5.64      4.98 o 
   8  11  14      200.33      227.27     17.59 o 
   0  12  14       19.36       18.00      6.47 o 
   1  12  14       92.73       96.48     13.14 o 
   2  12  14      159.38      149.42     15.49 o 
   3  12  14       35.51       36.02      9.10 o 
   4  12  14       44.46       37.22      8.98 o 
   5  12  14      184.84      210.42     16.56 o 
   6  12  14      247.42      255.13     16.80 o 
   7  12  14       68.82       64.15     12.86 o 
   2  13  14      646.36      626.34     27.89 o 
   3  13  14      277.15      290.99     20.07 o 
   4  13  14       21.39        9.71      9.21 o 
   5  13  14       41.77       23.58      8.74 o 
   6  13  14      308.31      404.41     35.86 o 
  -3  -7  15      102.98      135.17     27.16 o 
  -2  -7  15      103.45      101.48     18.89 o 
  -1  -7  15       83.90       70.56     10.92 o 
   0  -7  15       87.96      107.28     13.17 o 
   1  -7  15      171.30      188.78     16.66 o 
  -4  -6  15      341.67      366.36     19.26 o 
  -3  -6  15      121.55      129.96     13.29 o 
  -2  -6  15       18.15       22.87      6.89 o 
  -1  -6  15      144.00      130.66     13.50 o 
   0  -6  15      702.96      684.76     26.52 o 
   1  -6  15      340.39      328.64     19.30 o 
   2  -6  15      176.80      159.32     15.15 o 
   3  -6  15      248.70      277.56     31.13 o 
  -4  -5  15        4.21       10.75      6.12 o 
  -3  -5  15        1.28       -5.69      4.97 o 
  -2  -5  15        0.44        0.91      4.94 o 
  -1  -5  15       27.35       28.87      7.39 o 
   0  -5  15       91.82       88.08     11.42 o 
   1  -5  15        0.04        7.71      5.66 o 
   2  -5  15       14.55       13.23      5.82 o 
   3  -5  15        0.19        3.75      8.59 o 
   4  -5  15        0.02        4.25      4.89 o 
  -5  -4  15       57.40       69.09     14.38 o 
  -4  -4  15       71.93       82.80     17.22 o 
  -3  -4  15      332.98      333.99     14.19 o 
  -2  -4  15      163.22      189.69     15.55 o 
  -1  -4  15       80.30       79.37      8.44 o 
   0  -4  15      412.08      390.33     14.89 o 
   1  -4  15     1100.30     1071.80     25.14 o 
   2  -4  15      267.83      272.71     16.97 o 
   3  -4  15       11.56        8.90      5.27 o 
   4  -4  15       68.52       82.37     21.82 o 
   5  -4  15      486.36      471.44     22.22 o 
  -6  -3  15      407.72      387.95     31.41 o 
  -5  -3  15       62.01       70.82     10.77 o 
  -4  -3  15       61.22       61.11     15.11 o 
  -3  -3  15      265.21      263.22     17.16 o 
  -2  -3  15      410.15      413.28     16.25 o 
  -1  -3  15      921.62      859.82     21.65 o 
   0  -3  15      768.20      775.55     24.09 o 
   1  -3  15      329.08      324.88     27.17 o 
   2  -3  15       76.76       75.17      8.02 o 
   3  -3  15       26.38       39.06      6.34 o 
   4  -3  15      308.51      311.15     15.67 o 
   5  -3  15      521.49      531.99     21.08 o 
   6  -3  15      311.18      347.86     15.94 o 
  -6  -2  15       13.08       19.91      8.10 o 
  -5  -2  15       35.87       47.50      9.21 o 
  -4  -2  15       14.48       13.05      8.97 o 
  -3  -2  15        6.37        4.66      8.27 o 
  -2  -2  15       20.95       20.21      5.30 o 
  -1  -2  15       45.73       38.21      6.19 o 
   0  -2  15       67.65       71.85      7.95 o 
   1  -2  15        3.16        5.38      3.96 o 
   2  -2  15      126.49      124.25      9.39 o 
   3  -2  15        3.82        5.90      3.93 o 
   4  -2  15       99.07       85.67      8.77 o 
   5  -2  15       11.16       15.47      6.52 o 
   6  -2  15       46.55       44.97      9.17 o 
  -6  -1  15      242.68      246.42     27.16 o 
  -5  -1  15      190.29      200.88     12.68 o 
  -4  -1  15        8.21       16.60      6.50 o 
  -3  -1  15      280.23      262.15     16.02 o 
  -2  -1  15      724.51      776.95     19.64 o 
  -1  -1  15      697.09      681.79     18.35 o 
   0  -1  15       89.45       94.56      8.19 o 
   1  -1  15       52.29       60.44      6.83 o 
   2  -1  15     1186.10     1115.42     24.36 o 
   3  -1  15      569.45      512.43     16.53 o 
   4  -1  15      445.34      441.19     25.62 o 
   5  -1  15      579.05      587.43     18.76 o 
   6  -1  15      395.12      392.14     18.66 o 
   7  -1  15      110.65      112.89     21.75 o 
  -6   0  15       93.56       88.30     13.19 o 
  -5   0  15      188.77      186.23     12.37 o 
  -4   0  15      554.02      542.37     33.29 o 
  -3   0  15      537.72      523.37     28.63 o 
  -2   0  15      716.91      658.05     24.25 o 
  -1   0  15     1397.05     1274.38     25.22 o 
   0   0  15      122.46      118.54      8.53 o 
   1   0  15       14.53        5.01      3.53 o 
   2   0  15      817.67      773.15     27.22 o 
   3   0  15     1091.65     1047.46     24.33 o 
   4   0  15      947.39      887.90     22.16 o 
   5   0  15      146.15      126.19     12.11 o 
   6   0  15       39.22       35.79      6.04 o 
   7   0  15       78.15       72.91     10.11 o 
  -6   1  15       19.07       22.60      7.88 o 
  -5   1  15        8.63        9.90      4.91 o 
  -4   1  15       24.68       12.11      4.83 o 
  -3   1  15        7.67       12.19      4.37 o 
  -2   1  15       51.36       61.09      9.41 o 
  -1   1  15       12.26        9.64      6.14 o 
   0   1  15      443.66      427.86     13.87 o 
   1   1  15       23.16       27.24      5.05 o 
   2   1  15       24.27       32.41      5.30 o 
   3   1  15       13.43       14.42      4.55 o 
   4   1  15        5.18        8.59      4.01 o 
   5   1  15       55.17       61.86      7.17 o 
   6   1  15        0.75        5.13      3.80 o 
   7   1  15        2.32        2.62      5.05 o 
   8   1  15       38.43       31.79      7.39 o 
  -6   2  15        1.06       -4.30      7.22 o 
  -5   2  15       91.85       97.87      9.74 o 
  -4   2  15      713.60      738.50     21.60 o 
  -3   2  15      669.16      701.64     22.97 o 
  -2   2  15       56.14       52.47      6.69 o 
  -1   2  15       72.06       77.24     10.33 o 
   0   2  15      372.56      361.12     12.24 o 
   1   2  15     1208.00     1203.32     23.91 o 
   2   2  15     1244.73     1155.15     23.72 o 
   3   2  15      395.05      408.73     17.89 o 
   4   2  15      810.37      813.71     28.52 o 
   5   2  15      593.00      605.17     19.62 o 
   6   2  15       68.33       74.51      9.62 o 
   7   2  15      230.80      225.79     16.56 o 
   8   2  15      695.03      685.95     49.19 o 
  -5   3  15      279.13      293.49     14.95 o 
  -4   3  15      937.17      986.16     25.55 o 
  -3   3  15      452.45      436.43     31.67 o 
  -2   3  15       42.36       47.23      6.34 o 
  -1   3  15       38.50       38.07      7.68 o 
   0   3  15      899.36      913.23     53.36 o 
   1   3  15     1734.39     1696.68     30.82 o 
   2   3  15     1222.61     1159.02     23.56 o 
   3   3  15      205.59      216.05     10.46 o 
   4   3  15      249.64      243.14     19.74 o 
   5   3  15       37.53       36.77      8.10 o 
   6   3  15       27.68       33.32      5.68 o 
   7   3  15      429.70      429.90     30.39 o 
   8   3  15      571.49      555.91     24.65 o 
  -5   4  15      143.87      152.37     12.08 o 
  -4   4  15       14.30       11.74      5.22 o 
  -3   4  15       85.71       84.99      8.80 o 
  -2   4  15       87.08       76.09      8.11 o 
  -1   4  15        3.53        3.84      3.45 o 
   0   4  15       19.41       10.32      3.91 o 
   1   4  15       25.32       28.11      4.94 o 
   2   4  15        0.41       -2.17      3.31 o 
   3   4  15        2.74       -1.77      2.71 o 
   4   4  15      108.37       99.73      8.16 o 
   5   4  15       21.11       19.75      4.75 o 
   6   4  15        0.12       -0.23      3.26 o 
   7   4  15       10.08       15.37      5.90 o 
   8   4  15        1.86        7.34      5.24 o 
   9   4  15       24.09       13.76      6.74 o 
  -5   5  15      105.78      108.41     10.44 o 
  -4   5  15       67.59       77.46      8.87 o 
  -3   5  15      112.65      115.98     10.32 o 
  -2   5  15      879.90      898.93     23.49 o 
  -1   5  15      328.22      326.60     17.24 o 
   0   5  15       85.81       78.23      7.78 o 
   1   5  15      878.75      895.05     27.07 o 
   2   5  15     1386.19     1352.96     35.14 o 
   3   5  15      319.94      284.27     11.27 o 
   4   5  15       84.78       88.14      9.09 o 
   5   5  15      632.83      625.61     17.58 o 
   6   5  15     1556.17     1524.83     29.64 o 
   7   5  15      769.72      767.47     57.65 o 
   8   5  15      137.18      141.53     14.09 o 
   9   5  15      141.55      145.23     15.15 o 
  -4   6  15       22.18       26.06      6.00 o 
  -3   6  15       25.64       29.99      6.99 o 
  -2   6  15      686.70      654.62     33.27 o 
  -1   6  15      766.22      743.50     21.10 o 
   0   6  15      850.66      855.59     22.03 o 
   1   6  15      717.38      724.79     24.91 o 
   2   6  15       94.45       98.55      7.50 o 
   3   6  15      147.44      156.16     18.70 o 
   4   6  15      138.54      128.89     11.00 o 
   5   6  15      608.52      576.82     16.77 o 
   6   6  15      860.55      851.85     21.34 o 
   7   6  15      212.90      232.24     16.26 o 
   8   6  15       30.55       37.84     10.81 o 
   9   6  15       13.65        9.92      5.93 o 
  -4   7  15       32.16       28.93      6.63 o 
  -3   7  15       28.51       44.16     10.48 o 
  -2   7  15       29.91       35.57      6.67 o 
  -1   7  15        3.22        3.21      4.25 o 
   0   7  15       11.08       10.94      5.01 o 
   1   7  15       37.50       34.61      8.45 o 
   2   7  15        1.27       -4.48      3.34 o 
   3   7  15      120.80      120.47      8.29 o 
   4   7  15      394.25      382.55     13.41 o 
   5   7  15      163.04      161.17      9.86 o 
   6   7  15       15.28       19.22      5.00 o 
   7   7  15      142.93      137.43     26.41 o 
   8   7  15       86.37       93.71     11.62 o 
   9   7  15        3.92       13.40      6.35 o 
  -3   8  15        5.28       11.52      5.64 o 
  -2   8  15      148.31      141.55     11.64 o 
  -1   8  15      866.62      854.92     24.00 o 
   0   8  15      529.72      558.48     18.84 o 
   1   8  15       44.51       48.52      7.11 o 
   2   8  15        0.67        8.15      4.56 o 
   3   8  15     1410.24     1412.10     35.39 o 
   4   8  15     1233.27     1224.51     30.57 o 
   5   8  15      170.88      197.08     10.43 o 
   6   8  15      344.87      363.81     17.73 o 
   7   8  15      323.73      272.52     37.69 o 
   8   8  15      190.15      161.91     14.48 o 
   9   8  15      145.69      159.99     30.58 o 
  -3   9  15      148.77      159.92     13.28 o 
  -2   9  15      412.70      359.67     21.41 o 
  -1   9  15      331.95      348.35     15.95 o 
   0   9  15      129.22      143.97     11.66 o 
   1   9  15        4.20       -2.08      4.61 o 
   2   9  15       34.93       50.93      9.30 o 
   3   9  15     1240.70     1264.80     28.01 o 
   4   9  15      924.56      934.07     21.71 o 
   5   9  15      335.87      350.85     14.34 o 
   6   9  15        1.83       -1.84      5.06 o 
   7   9  15        5.59        3.47      5.73 o 
   8   9  15      144.28      155.34     14.34 o 
  -2  10  15       30.98       22.35      7.07 o 
  -1  10  15       13.93       14.63      6.08 o 
   0  10  15      119.48      138.10     12.40 o 
   1  10  15      245.35      239.18     20.73 o 
   2  10  15       32.82       40.44      7.37 o 
   3  10  15      109.01      108.53     10.30 o 
   4  10  15       48.87       59.57      8.14 o 
   5  10  15      136.32      140.00      9.72 o 
   6  10  15      106.39      122.40     11.77 o 
   7  10  15       17.36       21.45     12.69 o 
   8  10  15       14.58       13.56      7.46 o 
  -1  11  15       36.81       38.45      9.34 o 
   0  11  15      135.01      157.91     15.62 o 
   1  11  15      436.34      412.72     21.67 o 
   2  11  15      327.49      390.55     16.67 o 
   3  11  15      370.02      348.08     15.66 o 
   4  11  15      217.96      209.07     22.06 o 
   5  11  15      140.35      134.04     12.52 o 
   6  11  15      230.42      245.51     16.13 o 
   7  11  15       81.57       93.31     10.90 o 
   8  11  15      310.48      334.97     18.65 o 
   1  12  15      221.26      251.07     19.24 o 
   2  12  15      338.87      366.26     21.26 o 
   3  12  15      178.94      164.52     15.95 o 
   4  12  15       40.53       20.53      8.44 o 
   5  12  15       20.41       25.41      8.43 o 
   7  12  15      146.79      130.39     17.48 o 
   3  13  15       48.38       59.74     11.58 o 
   4  13  15        9.36       13.90      6.99 o 
   5  13  15       21.55       19.77      7.81 o 
  -3  -6  16       73.11       94.72     12.19 o 
  -2  -6  16       51.59       49.21      9.30 o 
  -1  -6  16        0.24        1.85      4.74 o 
   0  -6  16       41.61       55.43      9.99 o 
   1  -6  16      245.84      284.63     18.27 o 
  -4  -5  16      204.94      199.15     22.56 o 
  -3  -5  16      149.92      162.18     29.59 o 
  -2  -5  16       72.97       78.69     15.43 o 
  -1  -5  16      155.91      171.25     23.72 o 
   0  -5  16      847.08      877.52     37.78 o 
   1  -5  16      704.40      717.43     26.90 o 
   2  -5  16       63.77       64.38      9.67 o 
   3  -5  16       66.60       80.66     10.86 o 
  -4  -4  16       29.73       20.88      8.70 o 
  -3  -4  16       49.46       45.67      7.39 o 
  -2  -4  16       53.09       61.60      8.12 o 
  -1  -4  16      155.78      145.54     13.14 o 
   0  -4  16      314.42      273.96     21.84 o 
   1  -4  16      108.96      113.34     12.19 o 
   2  -4  16        0.23       -1.59      4.46 o 
   3  -4  16        0.04       -0.11      3.96 o 
   4  -4  16       58.63       58.46      8.93 o 
  -5  -3  16       63.89       64.84     10.92 o 
  -4  -3  16        0.43       -4.57      5.44 o 
  -3  -3  16       64.41       61.26     10.43 o 
  -2  -3  16      201.53      219.62     12.28 o 
  -1  -3  16       99.40       99.58      9.15 o 
   0  -3  16       83.69       75.10      9.92 o 
   1  -3  16      196.75      220.83     17.30 o 
   2  -3  16      287.71      276.53     26.87 o 
   3  -3  16       34.36       37.80      6.30 o 
   4  -3  16       33.62       40.20      6.45 o 
   5  -3  16      146.55      160.35     12.08 o 
  -5  -2  16      115.16      144.07     32.84 o 
  -4  -2  16       23.61       20.67      7.63 o 
  -3  -2  16      284.60      282.31     17.49 o 
  -2  -2  16      873.58      871.05     26.34 o 
  -1  -2  16      973.61      981.72     23.40 o 
   0  -2  16      289.09      290.77     12.87 o 
   1  -2  16      144.16      129.23     11.04 o 
   2  -2  16      179.66      163.08     10.72 o 
   3  -2  16      384.12      403.91     15.58 o 
   4  -2  16      519.80      500.65     17.70 o 
   5  -2  16      582.84      597.23     19.69 o 
   6  -2  16      370.49      389.48     20.34 o 
  -5  -1  16        1.76        3.32      5.64 o 
  -4  -1  16        6.77       -0.36      7.16 o 
  -3  -1  16      305.97      307.53     17.79 o 
  -2  -1  16      612.02      602.43     24.20 o 
  -1  -1  16      157.48      148.60      9.81 o 
   0  -1  16       56.61       52.60      6.81 o 
   1  -1  16      103.51      107.80      8.87 o 
   2  -1  16       60.27       60.87      8.50 o 
   3  -1  16       81.62       64.58      7.60 o 
   4  -1  16       91.70       83.42      8.74 o 
   5  -1  16       73.63       91.83      9.26 o 
   6  -1  16       12.47       17.29      5.20 o 
  -5   0  16      133.08      152.39     14.30 o 
  -4   0  16      130.40      130.31     13.25 o 
  -3   0  16        9.74       12.28      6.49 o 
  -2   0  16        2.35       -0.60      6.75 o 
  -1   0  16      580.06      567.10     31.42 o 
   0   0  16      544.83      470.61     16.45 o 
   1   0  16       36.65       35.83      8.33 o 
   2   0  16       87.08       77.52      7.81 o 
   3   0  16      558.23      538.95     17.11 o 
   4   0  16      464.28      458.64     18.44 o 
   5   0  16      163.88      164.60     13.84 o 
   6   0  16       19.59       27.56      5.74 o 
   7   0  16       90.75       86.87     12.28 o 
  -5   1  16      392.03      380.92     16.39 o 
  -4   1  16      995.46     1015.43     32.06 o 
  -3   1  16      341.92      372.09     19.41 o 
  -2   1  16       57.48       67.93     12.74 o 
  -1   1  16      552.86      566.98     23.01 o 
   0   1  16      578.08      597.35     16.94 o 
   1   1  16      227.78      230.81     10.81 o 
   2   1  16      421.93      398.66     14.08 o 
   3   1  16     1020.67      976.06     22.92 o 
   4   1  16     1303.64     1310.02     32.33 o 
   5   1  16      101.11       80.72      8.41 o 
   6   1  16        4.24        2.01      4.54 o 
   7   1  16      360.38      332.62     19.39 o 
  -5   2  16      323.47      340.25     24.56 o 
  -4   2  16      151.26      135.43     11.18 o 
  -3   2  16       15.43       14.54      6.69 o 
  -2   2  16       36.75       31.08      7.73 o 
  -1   2  16       39.64       45.27      8.85 o 
   0   2  16       15.73       10.78      5.96 o 
   1   2  16      354.73      322.97     17.67 o 
   2   2  16      426.56      418.86     14.43 o 
   3   2  16      251.91      246.75     15.10 o 
   4   2  16       32.18       36.15      5.86 o 
   5   2  16       73.94       71.93      7.85 o 
   6   2  16       10.04       14.78      4.54 o 
   7   2  16       85.48       92.13     13.46 o 
   8   2  16        4.00        4.44      5.46 o 
  -5   3  16        7.82        5.80      5.14 o 
  -4   3  16      165.44      161.44     11.91 o 
  -3   3  16      314.86      343.82     14.84 o 
  -2   3  16       87.08       84.31     14.89 o 
  -1   3  16       64.40       63.29      9.89 o 
   0   3  16      147.43      157.61     13.53 o 
   1   3  16      665.37      658.89     17.49 o 
   2   3  16      775.48      788.72     23.99 o 
   3   3  16      188.78      187.67     18.56 o 
   4   3  16      133.38      107.70      8.82 o 
   5   3  16      543.06      526.19     29.87 o 
   6   3  16      176.25      156.55     10.74 o 
   7   3  16      136.73      131.78     13.66 o 
   8   3  16      265.81      243.63     18.59 o 
  -5   4  16      218.00      222.87     14.32 o 
  -4   4  16      313.83      324.40     15.63 o 
  -3   4  16      237.25      229.50     13.31 o 
  -2   4  16      175.92      183.43     11.56 o 
  -1   4  16      241.69      259.21     25.56 o 
   0   4  16      969.81      964.36     29.78 o 
   1   4  16     1533.96     1531.53     38.08 o 
   2   4  16      506.66      511.11     25.85 o 
   3   4  16      149.39      159.93      9.71 o 
   4   4  16       94.55       88.96      8.10 o 
   5   4  16      326.80      330.58     13.38 o 
   6   4  16      592.25      589.56     18.20 o 
   7   4  16      695.74      696.62     26.61 o 
   8   4  16      388.63      380.29     20.74 o 
  -4   5  16        9.39        3.15      4.50 o 
  -3   5  16        3.63       -3.94      4.03 o 
  -2   5  16        4.01       11.90      4.68 o 
  -1   5  16      135.07      123.83      9.74 o 
   0   5  16      578.40      601.86     34.49 o 
   1   5  16      159.01      176.62     14.08 o 
   2   5  16       13.00       15.26      4.23 o 
   3   5  16       20.16       21.36      4.81 o 
   4   5  16        1.01       -1.04      3.31 o 
   5   5  16       97.26       91.30      8.31 o 
   6   5  16      141.99      144.17     11.86 o 
   7   5  16       33.51       47.11      8.61 o 
   8   5  16        7.18        1.36      8.18 o 
  -4   6  16       52.47       44.62      6.97 o 
  -3   6  16        6.63        5.87      5.22 o 
  -2   6  16      166.70      160.50     11.75 o 
  -1   6  16      536.98      543.64     18.49 o 
   0   6  16       21.67       12.17      6.07 o 
   1   6  16       69.51       79.43     10.68 o 
   2   6  16      451.16      483.93     20.65 o 
   3   6  16     1067.93     1104.69     27.45 o 
   4   6  16      107.90      104.71      8.42 o 
   5   6  16       63.19       81.24      7.84 o 
   6   6  16      655.18      695.53     19.78 o 
   7   6  16      391.57      400.68     19.93 o 
   8   6  16       78.93       78.47     10.99 o 
  -3   7  16       47.64       57.00      8.15 o 
  -2   7  16      447.15      444.77     17.62 o 
  -1   7  16      792.12      766.96     22.66 o 
   0   7  16      629.18      669.62     21.60 o 
   1   7  16       47.30       67.93     10.16 o 
   2   7  16       64.07       79.56     10.71 o 
   3   7  16      685.07      636.00     50.90 o 
   4   7  16      476.68      501.83     15.90 o 
   5   7  16      638.27      628.65     30.78 o 
   6   7  16      563.37      545.44     28.81 o 
   7   7  16      226.19      219.47     16.01 o 
   8   7  16       48.71       49.67      8.65 o 
  -3   8  16       88.62      100.53     10.83 o 
  -2   8  16      260.48      286.53     15.18 o 
  -1   8  16       89.06       89.15      9.68 o 
   0   8  16        0.59       -1.99      6.49 o 
   1   8  16       91.55      101.99      9.86 o 
   2   8  16      121.78      143.02     13.22 o 
   3   8  16      218.57      213.79     15.08 o 
   4   8  16        0.40        4.91      4.14 o 
   5   8  16       72.08       68.27      7.55 o 
   6   8  16      119.29       95.88     11.09 o 
   7   8  16        2.08       -2.23      4.08 o 
   8   8  16       76.03       69.13     10.20 o 
  -2   9  16        8.42        5.88      5.45 o 
  -1   9  16      106.24      113.79     14.75 o 
   0   9  16      457.08      422.22     17.24 o 
   1   9  16      256.07      263.05     14.04 o 
   2   9  16       16.30       15.57      5.68 o 
   3   9  16      283.67      282.06     16.36 o 
   4   9  16      617.45      544.76     22.05 o 
   5   9  16      264.01      265.56     12.27 o 
   6   9  16      138.82      125.05     12.30 o 
   7   9  16       37.60       38.66     16.75 o 
   8   9  16      352.90      309.12     39.45 o 
  -1  10  16       58.26       60.32      9.06 o 
   0  10  16      110.74      109.00     10.99 o 
   1  10  16      179.96      202.15     13.52 o 
   2  10  16      320.50      355.49     15.78 o 
   3  10  16      517.98      533.51     22.71 o 
   4  10  16      450.36      501.56     21.42 o 
   5  10  16      231.66      254.17     27.89 o 
   6  10  16        6.34       -5.42      4.48 o 
   7  10  16        7.96        7.17      7.71 o 
   8  10  16      364.13      392.03     19.97 o 
   0  11  16        9.24       10.21      6.62 o 
   1  11  16        1.98       12.24      6.43 o 
   2  11  16       86.12       99.90     11.47 o 
   3  11  16      165.17      169.95     12.57 o 
   4  11  16        4.05        2.31      8.25 o 
   5  11  16       37.51       39.53     10.90 o 
   6  11  16       40.23       39.08      7.70 o 
   7  11  16       20.51       27.65      7.01 o 
   1  12  16       55.79       43.30     12.91 o 
   2  12  16      258.34      257.32     19.15 o 
   3  12  16      132.78      126.77     14.65 o 
   4  12  16       43.13       48.76     11.80 o 
   5  12  16      143.02      136.67     18.59 o 
  -2  -5  17        4.16        0.39      9.12 o 
  -1  -5  17       15.08       10.97      6.07 o 
   0  -5  17        6.95        7.05      5.88 o 
   1  -5  17      111.07      124.27     13.78 o 
   2  -5  17       42.36       44.17      8.50 o 
  -3  -4  17      220.04      238.55     24.19 o 
  -2  -4  17      120.65      147.50     13.84 o 
  -1  -4  17      213.70      230.94     33.57 o 
   0  -4  17      558.25      592.91     24.22 o 
   1  -4  17      419.13      380.65     19.44 o 
   2  -4  17       81.58       77.59     10.52 o 
   3  -4  17       45.23       56.42      8.81 o 
  -4  -3  17       28.92       34.77      9.02 o 
  -3  -3  17      191.28      186.05     15.68 o 
  -2  -3  17      282.34      294.03     13.89 o 
  -1  -3  17      376.58      391.68     15.70 o 
   0  -3  17      168.63      184.07     23.03 o 
   1  -3  17       85.35       99.75      9.34 o 
   2  -3  17       54.27       64.15      7.75 o 
   3  -3  17       37.72       40.43      6.33 o 
   4  -3  17       99.47       89.93     11.09 o 
  -4  -2  17        9.59        7.94      8.40 o 
  -3  -2  17       12.65       21.74     13.65 o 
  -2  -2  17        1.45        8.86      6.75 o 
  -1  -2  17       25.45       31.12      6.11 o 
   0  -2  17       19.20       14.37      5.20 o 
   1  -2  17       25.25       19.47      5.33 o 
   2  -2  17       10.56       12.89      7.67 o 
   3  -2  17       44.15       62.63      8.83 o 
   4  -2  17        3.11       -2.61      3.68 o 
   5  -2  17       12.38       16.96      6.32 o 
  -5  -1  17      200.77      222.59     17.54 o 
  -4  -1  17       90.23       94.70     12.45 o 
  -3  -1  17      160.83      198.35     15.97 o 
  -2  -1  17      497.03      525.78     32.76 o 
  -1  -1  17      752.07      737.10     20.95 o 
   0  -1  17      279.30      296.77     26.51 o 
   1  -1  17       29.61       32.07      5.90 o 
   2  -1  17      327.16      302.40     13.40 o 
   3  -1  17      777.63      763.75     21.60 o 
   4  -1  17      726.02      729.73     21.45 o 
   5  -1  17      237.92      226.34     13.27 o 
   6  -1  17      165.84      199.69     13.08 o 
  -5   0  17      117.15       87.96     12.35 o 
  -4   0  17      173.70      186.09     25.41 o 
  -3   0  17      312.81      338.79     19.12 o 
  -2   0  17      483.12      495.46     22.60 o 
  -1   0  17      295.65      327.71     21.97 o 
   0   0  17        0.24        3.18      3.78 o 
   1   0  17        0.34       -3.53      3.04 o 
   2   0  17      699.68      724.24     20.08 o 
   3   0  17      709.90      657.37     23.57 o 
   4   0  17      129.19      123.60     10.26 o 
   5   0  17       10.21        4.44      5.69 o 
   6   0  17       54.43       63.73      8.12 o 
  -5   1  17        0.02        1.92     12.69 o 
  -4   1  17        3.85       -6.32      9.34 o 
  -3   1  17        1.96        3.10      5.29 o 
  -2   1  17        0.33        0.49      9.94 o 
  -1   1  17       28.41       20.88     16.33 o 
   0   1  17      234.01      222.90     15.97 o 
   1   1  17       76.93       74.73      7.53 o 
   2   1  17       14.50       24.27      5.81 o 
   3   1  17        0.11       -4.88      3.44 o 
   4   1  17      209.11      196.57     14.89 o 
   5   1  17      131.32      135.29     10.51 o 
   6   1  17        0.11       -0.01      3.96 o 
   7   1  17       27.35       38.11     10.38 o 
  -4   2  17      476.00      514.80     23.73 o 
  -3   2  17      334.17      338.84     30.73 o 
  -2   2  17      107.55      127.38     13.32 o 
  -1   2  17       68.81       76.38     10.88 o 
   0   2  17      763.69      703.80     25.77 o 
   1   2  17      898.09      900.70     21.67 o 
   2   2  17      472.41      461.81     15.53 o 
   3   2  17      483.18      487.59     20.99 o 
   4   2  17      764.00      788.77     25.90 o 
   5   2  17      262.46      278.13     13.25 o 
   6   2  17       30.95       28.41      5.59 o 
   7   2  17      441.96      456.03     22.37 o 
  -4   3  17      171.35      189.40     16.21 o 
  -3   3  17       44.73       52.13     11.94 o 
  -2   3  17       58.38       65.44     10.06 o 
  -1   3  17      118.32      119.77     13.12 o 
   0   3  17      438.40      426.31     20.41 o 
   1   3  17      493.76      528.29     16.33 o 
   2   3  17      399.02      384.68     14.06 o 
   3   3  17      105.79      118.38      9.21 o 
   4   3  17       21.27       21.96      5.28 o 
   5   3  17        1.94       -1.42      6.18 o 
   6   3  17       49.99       56.71      7.40 o 
   7   3  17      326.21      313.33     18.83 o 
  -4   4  17        5.16       -1.20      4.46 o 
  -3   4  17       80.04       74.36     16.18 o 
  -2   4  17      123.53      134.78     13.90 o 
  -1   4  17        1.76        5.72      5.57 o 
   0   4  17       40.13       42.88      8.80 o 
   1   4  17      105.55       86.11     11.74 o 
   2   4  17      257.11      261.75     11.88 o 
   3   4  17       52.07       62.66      7.16 o 
   4   4  17        1.32        0.31      3.48 o 
   5   4  17       47.96       63.77      7.40 o 
   6   4  17      161.55      166.90     12.47 o 
   7   4  17       61.73       66.78     10.51 o 
   8   4  17       12.36       23.23      8.65 o 
  -4   5  17       79.23       79.18      9.78 o 
  -3   5  17       79.57       75.94     10.92 o 
  -2   5  17      504.78      532.74     23.40 o 
  -1   5  17      213.89      222.90     16.47 o 
   0   5  17      375.38      387.27     19.61 o 
   1   5  17      871.83      889.19     29.21 o 
   2   5  17      573.90      600.51     27.67 o 
   3   5  17      112.05      120.96     10.52 o 
   4   5  17      164.05      158.12     10.27 o 
   5   5  17      775.22      739.07     24.78 o 
   6   5  17      934.01     1027.77     24.98 o 
   7   5  17      776.86      760.85     28.11 o 
   8   5  17       76.18       59.81      9.84 o 
  -3   6  17       29.02       29.81     10.68 o 
  -2   6  17      354.97      396.73     16.69 o 
  -1   6  17      323.15      298.67     18.08 o 
   0   6  17      290.48      292.46     27.67 o 
   1   6  17      201.70      231.41     16.43 o 
   2   6  17       81.63       99.69     12.67 o 
   3   6  17        0.72        1.32      3.48 o 
   4   6  17       18.70       15.56      4.47 o 
   5   6  17      448.66      449.77     15.82 o 
   6   6  17      465.83      483.03     21.48 o 
   7   6  17       54.12       60.36      9.60 o 
   8   6  17       34.80       26.05      9.64 o 
  -3   7  17       18.56       30.03      6.75 o 
  -2   7  17       20.03       26.19      6.36 o 
  -1   7  17       79.10       67.86      8.70 o 
   0   7  17      180.46      188.23     21.15 o 
   1   7  17        1.75       -5.78      6.77 o 
   2   7  17       44.71       54.37      9.31 o 
   3   7  17      363.70      386.33     19.02 o 
   4   7  17      127.10      145.12      9.93 o 
   5   7  17        9.04        7.96      9.50 o 
   6   7  17       18.11       11.35      4.58 o 
   7   7  17      171.75      175.76     14.84 o 
   8   7  17      145.49      167.21     15.50 o 
  -2   8  17      139.57      143.34     12.29 o 
  -1   8  17      360.45      360.47     16.59 o 
   0   8  17      392.33      409.93     20.99 o 
   1   8  17      191.12      214.00     16.23 o 
   2   8  17       60.33       57.10     12.39 o 
   3   8  17      504.93      501.67     21.85 o 
   4   8  17      954.62      983.44     93.66 o 
   5   8  17      488.15      477.28     16.29 o 
   6   8  17      117.66      115.74     13.12 o 
   7   8  17      172.03      174.46     14.82 o 
   8   8  17      202.99      264.06     32.50 o 
  -1   9  17       73.94       93.12     10.26 o 
   0   9  17        2.38        6.53      5.07 o 
   1   9  17        3.89       11.25      7.82 o 
   2   9  17      107.79      129.03     13.29 o 
   3   9  17      477.71      510.52     22.50 o 
   4   9  17      283.25      290.87     25.88 o 
   5   9  17       10.90        8.13      4.46 o 
   6   9  17        0.45       -4.54      9.79 o 
   7   9  17       30.49       34.69      7.23 o 
   0  10  17       52.45       59.98      8.84 o 
   1  10  17       65.73       72.42      9.41 o 
   2  10  17       28.13       40.87      8.98 o 
   3  10  17        0.33       -6.71      4.47 o 
   4  10  17       20.08       38.10      8.35 o 
   5  10  17      183.16      197.79     17.41 o 
   6  10  17      142.27      143.30     13.12 o 
   7  10  17       17.75       16.30      5.59 o 
   1  11  17      365.43      414.44     18.05 o 
   2  11  17      540.55      565.55     24.43 o 
   3  11  17      190.90      215.47     22.48 o 
   4  11  17      131.61      153.79     19.51 o 
   5  11  17      214.53      244.91     16.87 o 
   6  11  17      140.92      140.04     20.21 o 
   3  12  17        5.49        6.79      6.92 o 
   4  12  17       13.83       12.99      7.61 o 
   5  12  17        0.46        3.03      6.28 o 
  -2  -4  18        8.67       11.14      6.42 o 
  -1  -4  18       45.33       49.90      8.78 o 
   0  -4  18       62.99       51.27      9.54 o 
   1  -4  18        1.39        3.85      4.71 o 
   2  -4  18       40.11       53.76     10.88 o 
  -3  -3  18       80.27      110.69     13.46 o 
  -2  -3  18      207.08      224.36     17.16 o 
  -1  -3  18      165.42      173.41     20.43 o 
   0  -3  18      141.59      175.44     12.04 o 
   1  -3  18       67.71       65.59      8.08 o 
   2  -3  18      113.76       96.64     11.40 o 
   3  -3  18      130.48      159.70     20.41 o 
  -3  -2  18      244.32      283.01     28.40 o 
  -2  -2  18      603.12      627.72     26.03 o 
  -1  -2  18      557.98      565.11     18.61 o 
   0  -2  18       55.93       50.54      7.33 o 
   1  -2  18        9.44       17.85      7.19 o 
   2  -2  18      316.99      341.04     23.91 o 
   3  -2  18      383.19      373.12     16.20 o 
   4  -2  18      248.99      270.50     14.17 o 
  -4  -1  18       11.84       19.70      8.06 o 
  -3  -1  18      139.89      133.48     22.78 o 
  -2  -1  18       75.74       84.28     15.47 o 
  -1  -1  18        1.01        1.31      5.78 o 
   0  -1  18       84.32       84.42     12.50 o 
   1  -1  18        7.23        0.14      4.74 o 
   2  -1  18       36.77       40.79      6.50 o 
   3  -1  18        8.27       24.04      5.56 o 
   4  -1  18        0.16       -1.05      6.04 o 
   5  -1  18        0.34       -1.93      3.87 o 
  -4   0  18      144.90      151.29     15.69 o 
  -3   0  18       93.27      118.73     14.09 o 
  -2   0  18       70.99       85.71     11.88 o 
  -1   0  18      245.13      247.55     17.53 o 
   0   0  18      510.94      513.22     16.89 o 
   1   0  18       24.78       25.85      6.95 o 
   2   0  18       67.87       64.13      7.66 o 
   3   0  18      610.86      599.65     19.17 o 
   4   0  18      494.28      508.08     22.64 o 
   5   0  18      134.51      147.78     11.52 o 
   6   0  18        3.77        8.31      5.31 o 
  -4   1  18      389.47      417.84     43.25 o 
  -3   1  18      416.68      437.60     41.45 o 
  -2   1  18       74.30       86.34     16.88 o 
  -1   1  18      175.64      183.03     15.67 o 
   0   1  18      251.00      248.97     22.16 o 
   1   1  18      109.68      101.52      9.08 o 
   2   1  18      530.73      555.20     17.87 o 
   3   1  18      935.49      951.57     32.41 o 
   4   1  18      329.03      329.86     18.14 o 
   5   1  18        9.12        9.56      4.67 o 
   6   1  18       21.71       23.43      5.94 o 
  -4   2  18       56.00       58.73     10.77 o 
  -3   2  18        2.91        3.03      7.56 o 
  -2   2  18       50.17       37.95      8.59 o 
  -1   2  18        4.27        3.58      5.31 o 
   0   2  18       32.59       37.72      8.89 o 
   1   2  18       11.04        5.62      6.39 o 
   2   2  18       33.28       25.81      5.45 o 
   3   2  18        6.68        3.68      4.57 o 
   4   2  18        7.22        8.05      4.28 o 
   5   2  18       83.99       95.00      9.15 o 
   6   2  18       36.39       46.16      9.07 o 
  -4   3  18       36.09       37.18      9.20 o 
  -3   3  18      274.85      278.93     18.33 o 
  -2   3  18      261.30      301.33     18.62 o 
  -1   3  18       22.29       15.54      6.34 o 
   0   3  18      156.04      131.50     13.80 o 
   1   3  18      674.42      681.83     26.32 o 
   2   3  18      611.43      613.45     18.47 o 
   3   3  18      138.53      158.56     10.89 o 
   4   3  18       44.38       46.08      6.74 o 
   5   3  18      425.17      429.01     16.39 o 
   6   3  18      307.74      275.02     14.16 o 
   7   3  18      192.54      224.61     17.81 o 
  -3   4  18      164.23      162.32     15.68 o 
  -2   4  18      219.22      227.33     17.45 o 
  -1   4  18      199.23      240.90     42.71 o 
   0   4  18      459.80      462.70     21.86 o 
   1   4  18      668.01      670.48     29.04 o 
   2   4  18      499.37      496.50     22.11 o 
   3   4  18       20.83       29.44      6.00 o 
   4   4  18        1.63        0.69      4.61 o 
   5   4  18      365.31      398.28     16.18 o 
   6   4  18      725.09      810.50     22.86 o 
   7   4  18      263.49      261.08     56.99 o 
  -3   5  18       25.74       29.13     16.56 o 
  -2   5  18        0.37       13.38      7.99 o 
  -1   5  18        3.26       17.12      6.55 o 
   0   5  18       88.93       79.02     10.99 o 
   1   5  18      126.49      133.77     13.76 o 
   2   5  18       44.54       41.95      8.78 o 
   3   5  18      227.90      226.37     16.96 o 
   4   5  18        0.58        2.69      3.67 o 
   5   5  18      116.77      132.82     10.28 o 
   6   5  18        7.42       15.34      4.82 o 
   7   5  18      115.18      112.28     13.14 o 
  -3   6  18        0.31        1.21      5.77 o 
  -2   6  18      111.03      100.63     16.05 o 
  -1   6  18      623.56      613.87     31.41 o 
   0   6  18      154.35      159.28     19.96 o 
   1   6  18       98.17      113.89     13.04 o 
   2   6  18      216.76      220.87     16.39 o 
   3   6  18      507.88      518.51     22.22 o 
   4   6  18      278.16      279.40     21.56 o 
   5   6  18      194.19      208.04     12.00 o 
   6   6  18      328.25      310.74     13.81 o 
   7   6  18      372.68      366.66     19.42 o 
  -2   7  18      307.03      319.51     19.79 o 
  -1   7  18      696.68      734.62     35.34 o 
   0   7  18      194.78      206.84     16.95 o 
   1   7  18        1.12        4.95      4.97 o 
   2   7  18       46.50       61.85      9.95 o 
   3   7  18      439.75      470.00     21.82 o 
   4   7  18      426.74      430.55     20.50 o 
   5   7  18      191.53      191.48     11.65 o 
   6   7  18      360.19      381.27     15.18 o 
   7   7  18      126.36      154.60     18.25 o 
  -1   8  18       10.75       13.29      6.97 o 
   0   8  18       39.26       38.50      9.15 o 
   1   8  18       81.82      113.44     16.82 o 
   2   8  18        0.09        6.94      5.34 o 
   3   8  18       89.66       95.46     12.04 o 
   4   8  18        1.40       -1.61      5.20 o 
   5   8  18        6.88        7.79      4.71 o 
   6   8  18        0.57       -5.67      3.78 o 
   7   8  18       30.92       29.86     10.47 o 
  -1   9  18       35.37       27.66      8.52 o 
   0   9  18      122.07      109.63     13.23 o 
   1   9  18      429.65      490.39     23.20 o 
   2   9  18      180.03      200.54     19.15 o 
   3   9  18       19.87       16.58      7.11 o 
   4   9  18      522.59      510.31     29.87 o 
   5   9  18      512.16      538.66     24.04 o 
   6   9  18       70.05       78.57     10.47 o 
   7   9  18       23.10       17.42      6.15 o 
   0  10  18       60.13       73.70     11.05 o 
   1  10  18      269.25      339.71     43.95 o 
   2  10  18      193.89      212.68     18.27 o 
   3  10  18      203.66      249.48     17.47 o 
   4  10  18      329.24      362.76     19.58 o 
   5  10  18       45.67       56.27     12.48 o 
   6  10  18        3.67       15.98      7.99 o 
   2  11  18       19.87       37.65      8.44 o 
   3  11  18        2.26        4.16      5.46 o 
   4  11  18        0.27       -4.54     12.41 o 
   5  11  18        7.04        9.84      5.78 o 
  -1  -3  19       43.57       44.59      8.32 o 
   0  -3  19       19.57       28.97      7.47 o 
   1  -3  19       56.28       55.84      8.97 o 
  -2  -2  19       10.26       23.63      8.68 o 
  -1  -2  19      153.89      159.47     15.65 o 
   0  -2  19      118.59      124.60     17.98 o 
   1  -2  19        1.33        6.29      4.17 o 
   2  -2  19        1.69       -2.98      3.35 o 
   3  -2  19      134.01      173.56     12.32 o 
  -3  -1  19      117.08      128.89     15.29 o 
  -2  -1  19      265.47      297.66     20.14 o 
  -1  -1  19      524.59      549.78     24.75 o 
   0  -1  19      155.40      161.09     11.40 o 
   1  -1  19        4.51       -0.77      3.90 o 
   2  -1  19      240.24      246.01     13.63 o 
   3  -1  19      731.35      779.48     35.71 o 
   4  -1  19      484.27      488.81     18.18 o 
  -3   0  19       90.54       99.68     13.47 o 
  -2   0  19       49.34       65.18     11.35 o 
  -1   0  19       44.19       50.79     10.62 o 
   0   0  19        0.15        4.62      7.52 o 
   1   0  19       13.30       22.22      5.28 o 
   2   0  19      261.47      222.43     15.50 o 
   3   0  19      158.86      167.99     12.45 o 
   4   0  19       69.21       71.08      8.32 o 
   5   0  19        7.00        9.32      4.88 o 
  -3   1  19      165.36      162.32     16.55 o 
  -2   1  19       51.20       38.36      9.50 o 
  -1   1  19        0.59        0.82     12.61 o 
   0   1  19      136.26      133.37     14.39 o 
   1   1  19      180.44      200.80     16.17 o 
   2   1  19       23.74       15.02      5.84 o 
   3   1  19       16.62       22.31      5.72 o 
   4   1  19      183.94      197.82     12.59 o 
   5   1  19      239.14      272.99     14.22 o 
  -3   2  19      439.57      461.16     25.73 o 
  -2   2  19      106.63      116.05     16.73 o 
  -1   2  19        8.98       12.79      6.57 o 
   0   2  19      311.03      313.69     18.73 o 
   1   2  19      702.92      713.62     27.31 o 
   2   2  19      750.24      849.49     29.77 o 
   3   2  19      133.20      144.07     12.75 o 
   4   2  19      152.81      180.06     12.01 o 
   5   2  19      235.26      227.60     13.43 o 
   6   2  19      119.16      114.08     15.43 o 
  -3   3  19       47.33       45.55     10.26 o 
  -2   3  19        0.27       -1.84     11.24 o 
  -1   3  19        2.86       -0.87      6.03 o 
   0   3  19      193.22      219.63     17.10 o 
   1   3  19      558.21      619.11     25.84 o 
   2   3  19       83.39       92.10     11.91 o 
   3   3  19       84.25       81.12      8.61 o 
   4   3  19        2.46        9.20      4.95 o 
   5   3  19      103.14      111.91     10.30 o 
   6   3  19        1.42        4.90      4.44 o 
  -3   4  19       34.92       21.19     11.58 o 
  -2   4  19      163.79      171.59     16.57 o 
  -1   4  19      129.73      167.45     16.01 o 
   0   4  19        2.66        2.83      5.62 o 
   1   4  19       17.73       27.69      8.10 o 
   2   4  19      310.17      330.61     18.55 o 
   3   4  19      299.45      275.47     13.24 o 
   4   4  19        1.76        6.79      4.60 o 
   5   4  19       40.13       52.90      7.26 o 
   6   4  19      274.31      304.04     14.95 o 
  -2   5  19      317.92      335.70     20.56 o 
  -1   5  19      552.41      548.07     25.26 o 
   0   5  19      233.47      241.63     17.80 o 
   1   5  19      134.35      157.31     21.88 o 
   2   5  19      317.23      308.16     18.14 o 
   3   5  19      236.02      210.75     16.22 o 
   4   5  19      113.13      120.79     14.12 o 
   5   5  19      318.56      334.33     14.49 o 
   6   5  19      776.70      795.24     23.03 o 
   7   5  19      395.39      371.84     20.71 o 
  -2   6  19      241.35      240.78     18.79 o 
  -1   6  19      128.02      130.52     22.88 o 
   0   6  19       11.11       16.14     12.56 o 
   1   6  19       34.81       39.09      8.85 o 
   2   6  19       10.56       14.39      6.99 o 
   3   6  19        0.36        1.08      5.39 o 
   4   6  19       14.68       22.66      5.14 o 
   5   6  19      182.70      193.79     12.21 o 
   6   6  19       87.39       84.12      8.96 o 
   7   6  19        0.11       13.06      5.31 o 
  -1   7  19       64.18       52.80     10.44 o 
   0   7  19      298.50      289.67     19.55 o 
   1   7  19      146.17      169.82     15.98 o 
   2   7  19       21.59       21.87      6.79 o 
   3   7  19       30.82       32.92      7.90 o 
   4   7  19      336.39      368.60     45.36 o 
   5   7  19      132.88      153.34     11.16 o 
   6   7  19       44.33       57.73      9.23 o 
   7   7  19       43.65       43.00      7.99 o 
  -1   8  19      154.97      180.28     17.01 o 
   0   8  19      280.37      292.82     18.91 o 
   1   8  19      167.57      156.02     15.36 o 
   2   8  19        7.10       10.74     12.18 o 
   3   8  19      338.07      356.45     19.41 o 
   4   8  19      918.23      951.03     56.43 o 
   5   8  19      282.60      314.90     42.03 o 
   6   8  19       54.12       54.03     15.71 o 
   0   9  19        6.76       10.59      5.87 o 
   1   9  19       12.58       15.40      6.62 o 
   2   9  19        0.51        2.46      5.09 o 
   3   9  19      184.02      171.51     25.41 o 
   4   9  19      157.15      195.47     18.16 o 
   5   9  19        1.23        5.01     13.68 o 
   6   9  19       51.03       60.64     14.06 o 
   2  10  19      196.23      212.36     17.05 o 
   3  10  19        9.92       19.91      7.59 o 
   4  10  19       21.81       44.33     11.28 o 
   5  10  19      126.08      150.55     14.57 o 
  -1  -1  20        0.68        7.50      7.97 o 
   0  -1  20       50.13       51.18      9.95 o 
   1  -1  20       39.62       43.47      6.74 o 
   2  -1  20        9.46       17.99      4.71 o 
  -2   0  20       97.92       89.03     13.43 o 
  -1   0  20       49.06       59.64     11.26 o 
   0   0  20      204.38      196.77     18.31 o 
   1   0  20      122.11      142.03     14.46 o 
   2   0  20      175.34      205.19     12.81 o 
   3   0  20      334.83      387.09     20.15 o 
  -2   1  20       11.02       10.51      7.64 o 
  -1   1  20        5.08       10.12      7.00 o 
   0   1  20      148.77      168.08     15.94 o 
   1   1  20      345.87      403.50     21.09 o 
   2   1  20      264.57      254.50     13.63 o 
   3   1  20      179.96      176.46     12.09 o 
   4   1  20       64.90       77.95     12.04 o 
  -2   2  20      104.06      123.33     15.14 o 
  -1   2  20        4.74       10.00      6.35 o 
   0   2  20       41.79       54.59     10.12 o 
   1   2  20        2.74       10.20      7.52 o 
   2   2  20       62.12       52.75     11.35 o 
   3   2  20        9.67       16.11      4.88 o 
   4   2  20        0.26        1.60      5.62 o 
   5   2  20      113.09      112.93     10.59 o 
  -2   3  20      193.82      214.74     18.60 o 
  -1   3  20      101.71      110.97     14.16 o 
   0   3  20       62.83       54.55     11.62 o 
   1   3  20      379.67      433.20     23.16 o 
   2   3  20      590.81      605.08     25.66 o 
   3   3  20      147.45      163.77     11.50 o 
   4   3  20        5.43       12.03      4.74 o 
   5   3  20      222.11      220.16     13.63 o 
  -2   4  20      100.48      111.29     19.74 o 
  -1   4  20      151.27      168.09     16.79 o 
   0   4  20      174.77      196.64     17.10 o 
   1   4  20      396.09      433.98     44.57 o 
   2   4  20      145.74      136.42     14.33 o 
   3   4  20        6.95       14.58      7.48 o 
   4   4  20        7.43        5.93      4.43 o 
   5   4  20      330.70      373.77     15.85 o 
   6   4  20      236.31      264.22     15.67 o 
  -1   5  20       16.23        6.39     15.51 o 
   0   5  20        0.27       -4.35      6.30 o 
   1   5  20        0.05       -8.89      7.84 o 
   2   5  20       85.38      109.94     13.10 o 
   3   5  20       84.88       91.20     11.98 o 
   4   5  20       12.05       16.35      5.20 o 
   5   5  20        2.44        4.01      5.77 o 
   6   5  20       15.29       16.18      8.43 o 
  -1   6  20      368.15      394.74     21.74 o 
   0   6  20      199.25      213.46     17.80 o 
   1   6  20      103.73      124.53     13.97 o 
   2   6  20       83.16      110.97     13.31 o 
   3   6  20      248.62      258.73     18.01 o 
   4   6  20      383.15      406.65     20.85 o 
   5   6  20      305.73      325.98     14.79 o 
   6   6  20      137.67      174.95     15.30 o 
   0   7  20       36.85       69.95     24.79 o 
   1   7  20       15.58       26.38      7.47 o 
   2   7  20       13.15       14.75      6.11 o 
   3   7  20      166.58      169.84     15.56 o 
   4   7  20      290.96      333.27     19.18 o 
   5   7  20      170.52      189.24     15.99 o 
   6   7  20       25.49       23.97      7.59 o 
   1   8  20      155.76      160.18     15.59 o 
   2   8  20       23.40       44.04     10.68 o 
   3   8  20       41.20       34.40      7.93 o 
   4   8  20        0.95        1.86      5.05 o 
   5   8  20      100.83      105.03     12.40 o 
   2   9  20      168.12      163.86     15.63 o 
   3   9  20      123.36      146.53     14.86 o 
   4   9  20      269.03      272.48     18.65 o 
   0   1  21       61.17       52.08     10.86 o 
   1   1  21      127.33      123.70     14.25 o 
   2   1  21      111.26      150.82     17.56 o 
   3   1  21      196.13      181.70     19.72 o 
   0   2  21      201.97      201.39     17.92 o 
   1   2  21      480.42      558.74     25.36 o 
   2   2  21      359.99      355.59     20.19 o 
   3   2  21       24.62       35.10      6.39 o 
   0   3  21      141.80      161.09     16.69 o 
   1   3  21       88.93      113.51     13.87 o 
   2   3  21        1.83       -2.05      5.10 o 
   3   3  21       62.67       78.04     11.51 o 
   4   3  21        1.14       -1.64      3.73 o 
   0   4  21       59.84       63.26     11.30 o 
   1   4  21       65.65       70.30     13.18 o 
   2   4  21      185.14      222.51     18.01 o 
   3   4  21      272.18      332.56     19.99 o 
   4   4  21       44.80       46.63      9.08 o 
   0   5  21      165.81      203.39     18.14 o 
   1   5  21       90.61       77.74     24.55 o 
   2   5  21       72.61      107.44     13.70 o 
   3   5  21      101.11      111.89     13.50 o 
   4   5  21      116.85      129.41     14.50 o 
   1   6  21        6.66       17.09      6.24 o 
   2   6  21        6.04       -4.04      4.06 o 
   3   6  21       18.22       36.45      7.70 o 
   4   6  21       13.07       20.87      6.49 o 
   1   7  21      152.21      192.26     17.08 o 
   2   7  21       29.02       40.30     10.43 o 
   3   7  21       50.06       57.39      9.56 o 
   4   7  21      324.44      350.30     21.92 o 
                                                 
